# Supplementary material for: Exploring miRNA Research in Colorectal Cancer: Insights from a Bibliometric Analysis
Source: Pharmaceutics. 2025 Aug 21;17(8):1084. doi: 10.3390/pharmaceutics17081084 (PMC12389379; doi:10.3390/pharmaceutics17081084)
Supplement: Supplementary file 1 [file pharmaceutics-17-01084-s001.zip]

Archive with 10 entries (10 files):
- Table_S1.xlsx
- Table_S10.txt
- Table_S2.csv
- Table_S3.xlsx
- Table_S4.csv
- Table_S5.xlsx
- Table_S6.xlsx
- Table_S7.txt
- Table_S8.txt
- Table_S9.xlsx
