# Supplementary material for: Exploring miRNA Research in Colorectal Cancer: Insights from a Bibliometric Analysis
Source: Pharmaceutics. 2025 Aug 21;17(8):1084. doi: 10.3390/pharmaceutics17081084 (PMC12389379; doi:10.3390/pharmaceutics17081084)
Supplement: Supplementary file 1 [file pharmaceutics-17-01084-s001.zip › Table_S1.xlsx]

## Sheet: Sheet1
Description	Results
MAIN INFORMATION ABOUT DATA
Timespan	2008:2024
Sources (Journals, Books, etc)	217
Documents	828
Annual Growth Rate %	23.94
Document Average Age	5.45
Average citations per doc	34.58
References	27649
DOCUMENT CONTENTS
Keywords Plus (ID)	4968
Author's Keywords (DE)	1846
AUTHORS
Authors	2555
Authors of single-authored docs	0
AUTHORS COLLABORATION
Single-authored docs	0
Co-Authors per Doc	6.87
International co-authorships %	5.556
DOCUMENT TYPES
article	828
