# Supplementary material for: Exploring miRNA Research in Colorectal Cancer: Insights from a Bibliometric Analysis
Source: Pharmaceutics. 2025 Aug 21;17(8):1084. doi: 10.3390/pharmaceutics17081084 (PMC12389379; doi:10.3390/pharmaceutics17081084)
Supplement: Supplementary file 1 [file pharmaceutics-17-01084-s001.zip › Table_S10.txt]

label	replace by
epithelial-mesenchymal transition	emt
epithelial-mesenchymal transition (emt)	emt
epithelial-to-mesenchymal transition	emt
5-fluorouracil	5-fu
5-f	5-fu
cancer stem cells	cancer stem cell
cell proliferation	proliferation
exosomes	exosome
colorectal carcinoma	CRC
colorectal cancer (crc)	CRC
colorectal cancer	CRC
colorectal	CRC
long noncoding rna	lncRNA
lncrna	lncRNA
lncrnas	lncRNA
microrna	miRNA
micrornas	miRNA
mirna	miRNA
long non-coding rnas	lncRNA
growth	tumor growth
liver metastasis	metastasis
