# Supplementary material for: Exploring miRNA Research in Colorectal Cancer: Insights from a Bibliometric Analysis
Source: Pharmaceutics. 2025 Aug 21;17(8):1084. doi: 10.3390/pharmaceutics17081084 (PMC12389379; doi:10.3390/pharmaceutics17081084)
Supplement: Supplementary file 1 [file pharmaceutics-17-01084-s001.zip › Table_S2.csv]

validated_Mir_IDs	2008	2009	2010	2011	2012	2013	2014	2015	2016	2017	2018	2019	2020	2021	2022	2023	2024	Total_Mentions	Average_Mentions
miR-21	1.0	0.0	0.0	0.0	1.0	2.0	0.0	0.0	0.0	2.0	3.0	1.0	1.0	1.0	0.0	0.0	1	13.0	0.76
miR-34a				1.0	1.0	1.0	1.0	1.0	0.0	1.0	1.0	1.0	1.0	2.0	0.0	0.0	0	11.0	0.79
miR-195-5p											2.0	2.0	1.0	1.0	1.0	2.0	1	10.0	1.43
miR-363-3p									1.0	0.0	1.0	1.0	0.0	5.0	1.0	0.0	0	9.0	1.0
miR-133b				1.0	0.0	1.0	0.0	0.0	0.0	1.0	0.0	2.0	0.0	1.0	1.0	0.0	1	8.0	0.57
miR-139-5p							1.0	0.0	2.0	0.0	0.0	1.0	3.0	0.0	0.0	0.0	1	8.0	0.73
miR-148a				1.0	0.0	0.0	0.0	1.0	0.0	0.0	0.0	3.0	0.0	1.0	0.0	1.0	0	7.0	0.5
miR-20a						1.0	1.0	0.0	0.0	1.0	1.0	1.0	1.0	0.0	0.0	0.0	0	6.0	0.5
miR-145					1.0	0.0	0.0	1.0	1.0	1.0	1.0	1.0	0.0	0.0	0.0	0.0	0	6.0	0.46
miR-19a										1.0	1.0	1.0	0.0	0.0	2.0	1.0	0	6.0	0.75
miR-873-5p												2.0	0.0	0.0	2.0	2.0	0	6.0	1.0
miR-665												1.0	0.0	0.0	2.0	3.0	0	6.0	1.0
miR-195										1.0	0.0	2.0	1.0	1.0	1.0	0.0	0	6.0	0.75
miR-132-3p												1.0	1.0	1.0	1.0	0.0	1	5.0	0.83
miR-124								1.0	1.0	0.0	1.0	0.0	2.0	0.0	0.0	0.0	0	5.0	0.5
miR-31					1.0	1.0	0.0	0.0	1.0	0.0	0.0	1.0	0.0	0.0	0.0	0.0	1	5.0	0.38
miR-296-5p													2.0	1.0	0.0	2.0	0	5.0	1.0
miR-506									1.0	1.0	0.0	2.0	0.0	1.0	0.0	0.0	0	5.0	0.56
miR-218						1.0	0.0	0.0	1.0	1.0	1.0	0.0	0.0	0.0	0.0	1.0	0	5.0	0.42
miR-150-5p											1.0	0.0	3.0	1.0	0.0	0.0	0	5.0	0.71
miR-542-3p									2.0	1.0	0.0	0.0	0.0	2.0	0.0	0.0	0	5.0	0.56
miR-1205														1.0	4.0	0.0	0	5.0	1.25
miR-7-5p											1.0	1.0	1.0	0.0	0.0	0.0	2	5.0	0.71
miR-338-3p												1.0	0.0	0.0	1.0	3.0	0	5.0	0.83
miR-29b								1.0	0.0	0.0	2.0	0.0	2.0	0.0	0.0	0.0	0	5.0	0.5
miR-182							1.0	1.0	1.0	1.0	0.0	1.0	0.0	0.0	0.0	0.0	0	5.0	0.45
miR-137				1.0	0.0	0.0	0.0	0.0	0.0	0.0	1.0	1.0	0.0	1.0	0.0	0.0	1	5.0	0.36
miR-141						1.0	0.0	0.0	1.0	0.0	1.0	0.0	1.0	0.0	1.0	0.0	0	5.0	0.42
miR-138									1.0	1.0	1.0	0.0	1.0	1.0	0.0	0.0	0	5.0	0.56
miR-200							2.0	0.0	0.0	1.0	1.0	0.0	0.0	0.0	1.0	0.0	0	5.0	0.45
miR-203							1.0	2.0	1.0	1.0	0.0	0.0	0.0	0.0	0.0	0.0	0	5.0	0.45
miR-138-5p									1.0	0.0	0.0	0.0	0.0	1.0	1.0	2.0	0	5.0	0.56
miR-330-5p													1.0	0.0	2.0	1.0	1	5.0	1.0
miR-330-3p													2.0	0.0	0.0	1.0	1	4.0	0.8
miR-143						1.0	0.0	0.0	0.0	0.0	0.0	1.0	1.0	0.0	1.0	0.0	0	4.0	0.33
miR-497								1.0	1.0	0.0	0.0	0.0	1.0	0.0	1.0	0.0	0	4.0	0.4
miR-149-5p													1.0	2.0	0.0	0.0	1	4.0	0.8
miR-490-3p									1.0	0.0	2.0	0.0	0.0	1.0	0.0	0.0	0	4.0	0.44
miR-133a-3p											1.0	1.0	0.0	0.0	1.0	1.0	0	4.0	0.57
miR-375									2.0	0.0	0.0	0.0	1.0	0.0	1.0	0.0	0	4.0	0.44
miR-145-5p												1.0	1.0	1.0	1.0	0.0	0	4.0	0.67
miR-200c							1.0	0.0	0.0	0.0	1.0	0.0	1.0	0.0	0.0	1.0	0	4.0	0.36
miR-485-5p											1.0	0.0	1.0	2.0	0.0	0.0	0	4.0	0.57
miR-29a						1.0	0.0	0.0	0.0	0.0	1.0	0.0	1.0	0.0	1.0	0.0	0	4.0	0.33
miR-193a												1.0	1.0	1.0	0.0	1.0	0	4.0	0.67
miR-26a											1.0	1.0	1.0	1.0	0.0	0.0	0	4.0	0.57
miR-10b										1.0	1.0	1.0	0.0	0.0	1.0	0.0	0	4.0	0.5
miR-107												1.0	0.0	2.0	0.0	0.0	1	4.0	0.67
miR-216b										2.0	1.0	1.0	0.0	0.0	0.0	0.0	0	4.0	0.5
miR-217									1.0	1.0	0.0	1.0	0.0	1.0	0.0	0.0	0	4.0	0.44
miR-106b								2.0	0.0	0.0	0.0	1.0	0.0	1.0	0.0	0.0	0	4.0	0.4
miR-194							1.0	1.0	0.0	1.0	1.0	0.0	0.0	0.0	0.0	0.0	0	4.0	0.36
miR-27a							1.0	0.0	1.0	2.0	0.0	0.0	0.0	0.0	0.0	0.0	0	4.0	0.36
miR-27a-3p										1.0	0.0	0.0	0.0	0.0	0.0	1.0	2	4.0	0.5
miR-181a-5p										1.0	0.0	0.0	1.0	0.0	0.0	2.0	0	4.0	0.5
miR-944												2.0	1.0	1.0	0.0	0.0	0	4.0	0.67
miR-197								1.0	0.0	0.0	2.0	0.0	0.0	0.0	0.0	0.0	0	3.0	0.3
miR-199a										1.0	0.0	0.0	1.0	0.0	1.0	0.0	0	3.0	0.38
miR-378a-3p													1.0	0.0	1.0	0.0	1	3.0	0.6
miR-199a-5p							1.0	0.0	0.0	0.0	1.0	0.0	0.0	0.0	1.0	0.0	0	3.0	0.27
miR-144				1.0	0.0	0.0	0.0	0.0	0.0	0.0	0.0	0.0	1.0	0.0	1.0	0.0	0	3.0	0.21
miR-206												1.0	1.0	0.0	0.0	1.0	0	3.0	0.5
miR-144-3p													1.0	2.0	0.0	0.0	0	3.0	0.6
miR-198												1.0	1.0	1.0	0.0	0.0	0	3.0	0.5
miR-422a									1.0	1.0	0.0	0.0	0.0	1.0	0.0	0.0	0	3.0	0.33
miR-181a										1.0	1.0	0.0	0.0	0.0	0.0	1.0	0	3.0	0.38
miR-193a-5p													2.0	1.0	0.0	0.0	0	3.0	0.6
miR-193a-3p												1.0	0.0	1.0	0.0	1.0	0	3.0	0.5
miR-30a-5p												1.0	2.0	0.0	0.0	0.0	0	3.0	0.5
miR-149											1.0	1.0	0.0	1.0	0.0	0.0	0	3.0	0.43
miR-34b				2.0	0.0	0.0	1.0	0.0	0.0	0.0	0.0	0.0	0.0	0.0	0.0	0.0	0	3.0	0.21
miR-22								1.0	0.0	0.0	1.0	0.0	1.0	0.0	0.0	0.0	0	3.0	0.3
miR-221											1.0	0.0	0.0	2.0	0.0	0.0	0	3.0	0.43
miR-222					1.0	0.0	0.0	0.0	0.0	0.0	0.0	0.0	0.0	2.0	0.0	0.0	0	3.0	0.23
miR-224						2.0	0.0	0.0	0.0	1.0	0.0	0.0	0.0	0.0	0.0	0.0	0	3.0	0.25
miR-330						1.0	0.0	0.0	0.0	0.0	0.0	0.0	2.0	0.0	0.0	0.0	0	3.0	0.25
miR-27b											1.0	1.0	1.0	0.0	0.0	0.0	0	3.0	0.43
miR-17-5p													1.0	0.0	2.0	0.0	0	3.0	0.6
miR-140-3p											1.0	0.0	1.0	1.0	0.0	0.0	0	3.0	0.43
miR-31-5p												1.0	1.0	0.0	0.0	1.0	0	3.0	0.5
miR-577												1.0	0.0	0.0	2.0	0.0	0	3.0	0.5
miR-106b-5p											1.0	1.0	0.0	1.0	0.0	0.0	0	3.0	0.43
miR-497-5p													2.0	0.0	0.0	1.0	0	3.0	0.6
miR-7												1.0	0.0	0.0	0.0	0.0	2	3.0	0.5
miR-122										1.0	1.0	0.0	0.0	0.0	0.0	0.0	1	3.0	0.38
miR-495											1.0	0.0	0.0	1.0	1.0	0.0	0	3.0	0.43
miR-491-5p												1.0	1.0	1.0	0.0	0.0	0	3.0	0.5
miR-506-3p															1.0	2.0	0	3.0	1.0
miR-133a					1.0	0.0	0.0	0.0	0.0	1.0	0.0	0.0	0.0	1.0	0.0	0.0	0	3.0	0.23
miR-486-5p									1.0	0.0	0.0	1.0	0.0	1.0	0.0	0.0	0	3.0	0.33
miR-760											2.0	0.0	1.0	0.0	0.0	0.0	0	3.0	0.43
miR-874-3p										1.0	0.0	0.0	0.0	1.0	0.0	1.0	0	3.0	0.38
miR-484								1.0	0.0	0.0	1.0	0.0	0.0	1.0	0.0	0.0	0	3.0	0.3
miR-502-5p													1.0	0.0	0.0	1.0	1	3.0	0.6
miR-135a					1.0	0.0	0.0	0.0	0.0	0.0	2.0	0.0	0.0	0.0	0.0	0.0	0	3.0	0.23
miR-448									2.0	0.0	0.0	0.0	0.0	0.0	1.0	0.0	0	3.0	0.33
miR-135b-5p													1.0	0.0	1.0	0.0	1	3.0	0.6
miR-92a						1.0	0.0	0.0	0.0	1.0	0.0	0.0	0.0	0.0	1.0	0.0	0	3.0	0.25
miR-592								2.0	0.0	0.0	0.0	0.0	0.0	0.0	0.0	0.0	0	2.0	0.2
miR-582-5p															2.0	0.0	0	2.0	0.67
miR-645													1.0	1.0	0.0	0.0	0	2.0	0.4
miR-590-3p										1.0	0.0	0.0	0.0	1.0	0.0	0.0	0	2.0	0.25
miR-627-5p															1.0	0.0	1	2.0	0.67
miR-216b-5p														2.0	0.0	0.0	0	2.0	0.5
miR-622										1.0	0.0	1.0	0.0	0.0	0.0	0.0	0	2.0	0.25
miR-23b									1.0	0.0	0.0	0.0	0.0	0.0	0.0	1.0	0	2.0	0.22
miR-599										1.0	0.0	0.0	0.0	1.0	0.0	0.0	0	2.0	0.25
miR-619-5p									1.0	0.0	0.0	0.0	0.0	0.0	1.0	0.0	0	2.0	0.22
miR-598										1.0	1.0	0.0	0.0	0.0	0.0	0.0	0	2.0	0.25
miR-613													2.0	0.0	0.0	0.0	0	2.0	0.4
miR-223							1.0	0.0	0.0	0.0	1.0	0.0	0.0	0.0	0.0	0.0	0	2.0	0.18
miR-654-3p													1.0	0.0	0.0	1.0	0	2.0	0.4
miR-600											1.0	0.0	0.0	0.0	0.0	1.0	0	2.0	0.29
miR-22-3p												1.0	0.0	0.0	1.0	0.0	0	2.0	0.33
miR-424											1.0	0.0	0.0	0.0	1.0	0.0	0	2.0	0.29
miR-668-3p												1.0	0.0	0.0	1.0	0.0	0	2.0	0.33
miR-215-5p													2.0	0.0	0.0	0.0	0	2.0	0.4
miR-942-5p														1.0	1.0	0.0	0	2.0	0.5
miR-93-5p													1.0	1.0	0.0	0.0	0	2.0	0.4
miR-203a-3p														1.0	0.0	1.0	0	2.0	0.5
miR-204-3p												1.0	1.0	0.0	0.0	0.0	0	2.0	0.33
miR-92					1.0	0.0	0.0	1.0	0.0	0.0	0.0	0.0	0.0	0.0	0.0	0.0	0	2.0	0.15
miR-9-5p												2.0	0.0	0.0	0.0	0.0	0	2.0	0.33
miR-9									1.0	0.0	0.0	1.0	0.0	0.0	0.0	0.0	0	2.0	0.22
miR-20b-5p												1.0	0.0	1.0	0.0	0.0	0	2.0	0.33
miR-874									1.0	0.0	0.0	0.0	1.0	0.0	0.0	0.0	0	2.0	0.22
miR-21-3p														1.0	0.0	0.0	1	2.0	0.5
miR-21-5p													1.0	1.0	0.0	0.0	0	2.0	0.4
miR-211										1.0	0.0	0.0	0.0	1.0	0.0	0.0	0	2.0	0.25
miR-27b-3p										1.0	0.0	0.0	1.0	0.0	0.0	0.0	0	2.0	0.25
miR-72								2.0	0.0	0.0	0.0	0.0	0.0	0.0	0.0	0.0	0	2.0	0.2
miR-215-3p											1.0	0.0	1.0	0.0	0.0	0.0	0	2.0	0.29
miR-214												1.0	0.0	0.0	0.0	0.0	1	2.0	0.33
miR-29c							1.0	0.0	0.0	0.0	0.0	0.0	0.0	1.0	0.0	0.0	0	2.0	0.18
miR-576-5p														1.0	0.0	0.0	1	2.0	0.5
miR-340-5p										1.0	1.0	0.0	0.0	0.0	0.0	0.0	0	2.0	0.25
miR-346													1.0	0.0	1.0	0.0	0	2.0	0.4
miR-489										1.0	1.0	0.0	0.0	0.0	0.0	0.0	0	2.0	0.25
miR-3613-3p															1.0	0.0	1	2.0	0.67
miR-3614-5p														1.0	0.0	1.0	0	2.0	0.5
miR-3619-5p															1.0	0.0	1	2.0	0.67
miR-485-3p														1.0	1.0	0.0	0	2.0	0.5
miR-365a-3p													1.0	0.0	1.0	0.0	0	2.0	0.4
miR-371a-5p													1.0	1.0	0.0	0.0	0	2.0	0.4
miR-4766-5p													1.0	1.0	0.0	0.0	0	2.0	0.4
miR-466											1.0	1.0	0.0	0.0	0.0	0.0	0	2.0	0.29
miR-455												1.0	0.0	0.0	0.0	0.0	1	2.0	0.33
miR-378				1.0	0.0	0.0	1.0	0.0	0.0	0.0	0.0	0.0	0.0	0.0	0.0	0.0	0	2.0	0.14
miR-449a										1.0	0.0	0.0	0.0	1.0	0.0	0.0	0	2.0	0.25
miR-384									1.0	0.0	1.0	0.0	0.0	0.0	0.0	0.0	0	2.0	0.22
miR-410-3p														1.0	1.0	0.0	0	2.0	0.5
miR-433-3p															1.0	1.0	0	2.0	0.67
miR-423-5p								1.0	0.0	0.0	0.0	0.0	0.0	0.0	1.0	0.0	0	2.0	0.2
miR-495-3p													1.0	0.0	1.0	0.0	0	2.0	0.4
miR-339-5p								1.0	0.0	0.0	0.0	0.0	0.0	1.0	0.0	0.0	0	2.0	0.2
miR-574-3p														2.0	0.0	0.0	0	2.0	0.5
miR-339-3p								1.0	0.0	0.0	0.0	0.0	0.0	0.0	0.0	1.0	0	2.0	0.2
miR-29a-3p										1.0	0.0	0.0	0.0	1.0	0.0	0.0	0	2.0	0.25
miR-545-3p														1.0	1.0	0.0	0	2.0	0.5
miR-543										1.0	0.0	0.0	1.0	0.0	0.0	0.0	0	2.0	0.25
miR-4319												1.0	0.0	1.0	0.0	0.0	0	2.0	0.33
miR-3								1.0	0.0	0.0	0.0	1.0	0.0	0.0	0.0	0.0	0	2.0	0.2
miR-30a						1.0	0.0	0.0	0.0	1.0	0.0	0.0	0.0	0.0	0.0	0.0	0	2.0	0.17
miR-520a-3p										1.0	1.0	0.0	0.0	0.0	0.0	0.0	0	2.0	0.25
miR-519d											1.0	0.0	1.0	0.0	0.0	0.0	0	2.0	0.29
miR-515-5p														1.0	1.0	0.0	0	2.0	0.5
miR-509-5p													1.0	0.0	0.0	1.0	0	2.0	0.4
miR-320b								1.0	0.0	0.0	0.0	0.0	0.0	1.0	0.0	0.0	0	2.0	0.2
miR-326												1.0	0.0	0.0	0.0	1.0	0	2.0	0.33
miR-329											1.0	1.0	0.0	0.0	0.0	0.0	0	2.0	0.29
miR-503								1.0	0.0	0.0	1.0	0.0	0.0	0.0	0.0	0.0	0	2.0	0.2
miR-498															1.0	1.0	0	2.0	0.67
miR-331-3p									1.0	0.0	0.0	1.0	0.0	0.0	0.0	0.0	0	2.0	0.22
miR-338-5p												2.0	0.0	0.0	0.0	0.0	0	2.0	0.33
miR-200c-5p																1.0	1	2.0	1.0
miR-1					1.0	0.0	0.0	1.0	0.0	0.0	0.0	0.0	0.0	0.0	0.0	0.0	0	2.0	0.15
miR-200b-3p										1.0	1.0	0.0	0.0	0.0	0.0	0.0	0	2.0	0.25
miR-142-5p								1.0	0.0	0.0	1.0	0.0	0.0	0.0	0.0	0.0	0	2.0	0.2
miR-17					1.0	0.0	0.0	0.0	0.0	0.0	0.0	0.0	0.0	0.0	1.0	0.0	0	2.0	0.15
miR-186-5p											1.0	0.0	0.0	1.0	0.0	0.0	0	2.0	0.29
miR-142-3p											1.0	0.0	0.0	0.0	0.0	1.0	0	2.0	0.29
miR-152									1.0	0.0	1.0	0.0	0.0	0.0	0.0	0.0	0	2.0	0.22
miR-10b-5p													1.0	0.0	1.0	0.0	0	2.0	0.4
miR-126						1.0	1.0	0.0	0.0	0.0	0.0	0.0	0.0	0.0	0.0	0.0	0	2.0	0.17
miR-1184													1.0	0.0	0.0	0.0	1	2.0	0.4
miR-15b									1.0	0.0	1.0	0.0	0.0	0.0	0.0	0.0	0	2.0	0.22
miR-125a-5p											1.0	1.0	0.0	0.0	0.0	0.0	0	2.0	0.29
miR-101-3p													1.0	0.0	1.0	0.0	0	2.0	0.4
miR-132											1.0	1.0	0.0	0.0	0.0	0.0	0	2.0	0.29
miR-150								1.0	0.0	0.0	0.0	0.0	1.0	0.0	0.0	0.0	0	2.0	0.2
miR-1256																	2	2.0	2.0
miR-146a										1.0	1.0	0.0	0.0	0.0	0.0	0.0	0	2.0	0.25
miR-1207-5p													1.0	0.0	1.0	0.0	0	2.0	0.4
miR-143-3p													1.0	1.0	0.0	0.0	0	2.0	0.4
miR-148a-3p														1.0	0.0	1.0	0	2.0	0.5
miR-122-5p													1.0	1.0	0.0	0.0	0	2.0	0.4
miR-126-5p										1.0	0.0	0.0	1.0	0.0	0.0	0.0	0	2.0	0.25
miR-135a-5p													1.0	0.0	0.0	0.0	1	2.0	0.4
miR-185-5p														1.0	1.0	0.0	0	2.0	0.5
miR-182-5p												1.0	0.0	1.0	0.0	0.0	0	2.0	0.33
miR-19b												1.0	0.0	0.0	0.0	1.0	0	2.0	0.33
miR-1290							1.0	0.0	0.0	0.0	1.0	0.0	0.0	0.0	0.0	0.0	0	2.0	0.18
miR-19a-3p													1.0	0.0	0.0	1.0	0	2.0	0.4
miR-155																2.0	0	2.0	1.0
miR-146b									1.0	0.0	0.0	0.0	0.0	0.0	0.0	1.0	0	2.0	0.22
miR-128											1.0	0.0	0.0	0.0	0.0	1.0	0	2.0	0.29
miR-185				1.0	0.0	0.0	0.0	0.0	0.0	0.0	1.0	0.0	0.0	0.0	0.0	0.0	0	2.0	0.14
miR-15a											2.0	0.0	0.0	0.0	0.0	0.0	0	2.0	0.29
miR-199a-3p							1.0	0.0	0.0	0.0	0.0	0.0	0.0	0.0	1.0	0.0	0	2.0	0.18
miR-186										1.0	0.0	0.0	0.0	1.0	0.0	0.0	0	2.0	0.25
miR-135b									1.0	0.0	1.0	0.0	0.0	0.0	0.0	0.0	0	2.0	0.22
miR-101												1.0	0.0	0.0	0.0	1.0	0	2.0	0.33
miR-129-5p											1.0	0.0	0.0	0.0	0.0	0.0	1	2.0	0.29
miR-140													1.0	0.0	1.0	0.0	0	2.0	0.4
miR-196a		1.0	0.0	0.0	0.0	0.0	0.0	0.0	0.0	0.0	1.0	0.0	0.0	0.0	0.0	0.0	0	2.0	0.12
miR-140-5p								1.0	0.0	0.0	0.0	0.0	0.0	0.0	0.0	0.0	1	2.0	0.2
miR-129						1.0	0.0	0.0	0.0	0.0	0.0	0.0	0.0	0.0	0.0	0.0	0	1.0	0.08
miR-503-5p										1.0	0.0	0.0	0.0	0.0	0.0	0.0	0	1.0	0.12
miR-505											1.0	0.0	0.0	0.0	0.0	0.0	0	1.0	0.14
miR-500a-3p															1.0	0.0	0	1.0	0.33
miR-1284													1.0	0.0	0.0	0.0	0	1.0	0.2
miR-1287-5p																	1	1.0	1.0
miR-518a-3p								1.0	0.0	0.0	0.0	0.0	0.0	0.0	0.0	0.0	0	1.0	0.1
miR-511												1.0	0.0	0.0	0.0	0.0	0	1.0	0.17
miR-511-5p												1.0	0.0	0.0	0.0	0.0	0	1.0	0.17
miR-524-3p										1.0	0.0	0.0	0.0	0.0	0.0	0.0	0	1.0	0.12
miR-522-3p																	1	1.0	1.0
miR-520f-3p																1.0	0	1.0	0.5
miR-520b														1.0	0.0	0.0	0	1.0	0.25
miR-519d-3p													1.0	0.0	0.0	0.0	0	1.0	0.2
miR-128-1-5p																1.0	0	1.0	0.5
miR-519b-3p														1.0	0.0	0.0	0	1.0	0.25
miR-519b														1.0	0.0	0.0	0	1.0	0.25
miR-5195-3p																	1	1.0	1.0
miR-5194												1.0	0.0	0.0	0.0	0.0	0	1.0	0.17
miR-4999-5p													1.0	0.0	0.0	0.0	0	1.0	0.2
miR-517a									1.0	0.0	0.0	0.0	0.0	0.0	0.0	0.0	0	1.0	0.11
miR-516b													1.0	0.0	0.0	0.0	0	1.0	0.2
miR-128-3p												1.0	0.0	0.0	0.0	0.0	0	1.0	0.17
miR-512-3p																	1	1.0	1.0
miR-5								1.0	0.0	0.0	0.0	0.0	0.0	0.0	0.0	0.0	0	1.0	0.1
miR-1306-5p															1.0	0.0	0	1.0	0.33
miR-1296-5p															1.0	0.0	0	1.0	0.33
miR-1297							1.0	0.0	0.0	0.0	0.0	0.0	0.0	0.0	0.0	0.0	0	1.0	0.09
miR-4722-3p													1.0	0.0	0.0	0.0	0	1.0	0.2
miR-4701-5p															1.0	0.0	0	1.0	0.33
miR-47													1.0	0.0	0.0	0.0	0	1.0	0.2
miR-4693-3p																	1	1.0	1.0
miR-4689								1.0	0.0	0.0	0.0	0.0	0.0	0.0	0.0	0.0	0	1.0	0.1
miR-4614													1.0	0.0	0.0	0.0	0	1.0	0.2
miR-455-5p															1.0	0.0	0	1.0	0.33
miR-454-3p														1.0	0.0	0.0	0	1.0	0.25
miR-454								1.0	0.0	0.0	0.0	0.0	0.0	0.0	0.0	0.0	0	1.0	0.1
miR-4521													1.0	0.0	0.0	0.0	0	1.0	0.2
miR-452-5p																1.0	0	1.0	0.5
miR-452											1.0	0.0	0.0	0.0	0.0	0.0	0	1.0	0.14
miR-4516													1.0	0.0	0.0	0.0	0	1.0	0.2
miR-451														1.0	0.0	0.0	0	1.0	0.25
miR-450b-5p									1.0	0.0	0.0	0.0	0.0	0.0	0.0	0.0	0	1.0	0.11
miR-450b									1.0	0.0	0.0	0.0	0.0	0.0	0.0	0.0	0	1.0	0.11
miR-4504												1.0	0.0	0.0	0.0	0.0	0	1.0	0.17
miR-4725-3p												1.0	0.0	0.0	0.0	0.0	0	1.0	0.17
miR-4736													1.0	0.0	0.0	0.0	0	1.0	0.2
miR-4746															1.0	0.0	0	1.0	0.33
miR-134													1.0	0.0	0.0	0.0	0	1.0	0.2
miR-1299																	1	1.0	1.0
miR-13-5p																	1	1.0	1.0
miR-1301-3p																1.0	0	1.0	0.5
miR-494-3p															1.0	0.0	0	1.0	0.33
miR-494							1.0	0.0	0.0	0.0	0.0	0.0	0.0	0.0	0.0	0.0	0	1.0	0.09
miR-130b-3p															1.0	0.0	0	1.0	0.33
miR-133a-2					1.0	0.0	0.0	0.0	0.0	0.0	0.0	0.0	0.0	0.0	0.0	0.0	0	1.0	0.08
miR-134-5p													1.0	0.0	0.0	0.0	0	1.0	0.2
miR-4766													1.0	0.0	0.0	0.0	0	1.0	0.2
miR-484-5p								1.0	0.0	0.0	0.0	0.0	0.0	0.0	0.0	0.0	0	1.0	0.1
miR-1343-3p														1.0	0.0	0.0	0	1.0	0.25
miR-483-3p												1.0	0.0	0.0	0.0	0.0	0	1.0	0.17
miR-483														1.0	0.0	0.0	0	1.0	0.25
miR-4794								1.0	0.0	0.0	0.0	0.0	0.0	0.0	0.0	0.0	0	1.0	0.1
miR-4775										1.0	0.0	0.0	0.0	0.0	0.0	0.0	0	1.0	0.12
miR-135-5p													1.0	0.0	0.0	0.0	0	1.0	0.2
miR-525													1.0	0.0	0.0	0.0	0	1.0	0.2
miR-548b													1.0	0.0	0.0	0.0	0	1.0	0.2
miR-526b-3p													1.0	0.0	0.0	0.0	0	1.0	0.2
miR-744													1.0	0.0	0.0	0.0	0	1.0	0.2
miR-1182															1.0	0.0	0	1.0	0.33
miR-873											1.0	0.0	0.0	0.0	0.0	0.0	0	1.0	0.14
miR-802													1.0	0.0	0.0	0.0	0	1.0	0.2
miR-769-5p																1.0	0	1.0	0.5
miR-766-5p															1.0	0.0	0	1.0	0.33
miR-761													1.0	0.0	0.0	0.0	0	1.0	0.2
miR-1204																	1	1.0	1.0
miR-759													1.0	0.0	0.0	0.0	0	1.0	0.2
miR-7112-3p													1.0	0.0	0.0	0.0	0	1.0	0.2
miR-6716												1.0	0.0	0.0	0.0	0.0	0	1.0	0.17
miR-711												1.0	0.0	0.0	0.0	0.0	0	1.0	0.17
miR-1226																	1	1.0	1.0
miR-6887-3p														1.0	0.0	0.0	0	1.0	0.25
miR-6852											1.0	0.0	0.0	0.0	0.0	0.0	0	1.0	0.14
miR-6833-3p													1.0	0.0	0.0	0.0	0	1.0	0.2
miR-675-5p													1.0	0.0	0.0	0.0	0	1.0	0.2
miR-675													1.0	0.0	0.0	0.0	0	1.0	0.2
miR-672-5p															1.0	0.0	0	1.0	0.33
miR-875-5p									1.0	0.0	0.0	0.0	0.0	0.0	0.0	0.0	0	1.0	0.11
miR-876-3p														1.0	0.0	0.0	0	1.0	0.25
miR-885-5p											1.0	0.0	0.0	0.0	0.0	0.0	0	1.0	0.14
miR-888											1.0	0.0	0.0	0.0	0.0	0.0	0	1.0	0.14
miR-96-3p																1.0	0	1.0	0.5
miR-96						1.0	0.0	0.0	0.0	0.0	0.0	0.0	0.0	0.0	0.0	0.0	0	1.0	0.08
miR-1-3p														1.0	0.0	0.0	0	1.0	0.25
miR-100															1.0	0.0	0	1.0	0.33
miR-942											1.0	0.0	0.0	0.0	0.0	0.0	0	1.0	0.14
miR-940																	1	1.0	1.0
miR-939-5p																	1	1.0	1.0
miR-939											1.0	0.0	0.0	0.0	0.0	0.0	0	1.0	0.14
miR-938										1.0	0.0	0.0	0.0	0.0	0.0	0.0	0	1.0	0.12
miR-937-5p													1.0	0.0	0.0	0.0	0	1.0	0.2
miR-934													1.0	0.0	0.0	0.0	0	1.0	0.2
miR-93-3p													1.0	0.0	0.0	0.0	0	1.0	0.2
miR-92b-3p														1.0	0.0	0.0	0	1.0	0.25
miR-92a-1													1.0	0.0	0.0	0.0	0	1.0	0.2
miR-103								1.0	0.0	0.0	0.0	0.0	0.0	0.0	0.0	0.0	0	1.0	0.1
miR-103a											1.0	0.0	0.0	0.0	0.0	0.0	0	1.0	0.14
miR-106a-5p																	1	1.0	1.0
miR-6716-5p												1.0	0.0	0.0	0.0	0.0	0	1.0	0.17
miR-671-5p															1.0	0.0	0	1.0	0.33
miR-532												1.0	0.0	0.0	0.0	0.0	0	1.0	0.17
miR-1265														1.0	0.0	0.0	0	1.0	0.25
miR-1254												1.0	0.0	0.0	0.0	0.0	0	1.0	0.17
miR-125a													1.0	0.0	0.0	0.0	0	1.0	0.2
miR-593-3p																	1	1.0	1.0
miR-590-5p																1.0	0	1.0	0.5
miR-125b-2-3p														1.0	0.0	0.0	0	1.0	0.25
miR-580															1.0	0.0	0	1.0	0.33
miR-126-3p										1.0	0.0	0.0	0.0	0.0	0.0	0.0	0	1.0	0.12
miR-574-5p												1.0	0.0	0.0	0.0	0.0	0	1.0	0.17
miR-556-5p														1.0	0.0	0.0	0	1.0	0.25
miR-1226-3p																	1	1.0	1.0
miR-4486																	1	1.0	1.0
miR-548am-5p																1.0	0	1.0	0.5
miR-127-3p															1.0	0.0	0	1.0	0.33
miR-545														1.0	0.0	0.0	0	1.0	0.25
miR-127-5p															1.0	0.0	0	1.0	0.33
miR-542-5p												1.0	0.0	0.0	0.0	0.0	0	1.0	0.17
miR-1275											1.0	0.0	0.0	0.0	0.0	0.0	0	1.0	0.14
miR-532-3p											1.0	0.0	0.0	0.0	0.0	0.0	0	1.0	0.14
miR-125-5p													1.0	0.0	0.0	0.0	0	1.0	0.2
miR-1248															1.0	0.0	0	1.0	0.33
miR-1246														1.0	0.0	0.0	0	1.0	0.25
miR-124-3p														1.0	0.0	0.0	0	1.0	0.25
miR-1226-5p																	1	1.0	1.0
miR-664-3p										1.0	0.0	0.0	0.0	0.0	0.0	0.0	0	1.0	0.12
miR-662										1.0	0.0	0.0	0.0	0.0	0.0	0.0	0	1.0	0.12
miR-659-3p									1.0	0.0	0.0	0.0	0.0	0.0	0.0	0.0	0	1.0	0.11
miR-1227-5p																	1	1.0	1.0
miR-653-3p																1.0	0	1.0	0.5
miR-653																1.0	0	1.0	0.5
miR-6511b-5p															1.0	0.0	0	1.0	0.33
miR-651-5p																1.0	0	1.0	0.5
miR-650																1.0	0	1.0	0.5
miR-647										1.0	0.0	0.0	0.0	0.0	0.0	0.0	0	1.0	0.12
miR-646														1.0	0.0	0.0	0	1.0	0.25
miR-1238																	1	1.0	1.0
miR-638							1.0	0.0	0.0	0.0	0.0	0.0	0.0	0.0	0.0	0.0	0	1.0	0.09
miR-637												1.0	0.0	0.0	0.0	0.0	0	1.0	0.17
miR-635															1.0	0.0	0	1.0	0.33
miR-6313																	1	1.0	1.0
miR-136										1.0	0.0	0.0	0.0	0.0	0.0	0.0	0	1.0	0.12
miR-429							1.0	0.0	0.0	0.0	0.0	0.0	0.0	0.0	0.0	0.0	0	1.0	0.09
miR-4484												1.0	0.0	0.0	0.0	0.0	0	1.0	0.17
miR-296										1.0	0.0	0.0	0.0	0.0	0.0	0.0	0	1.0	0.12
miR-29b-3p											1.0	0.0	0.0	0.0	0.0	0.0	0	1.0	0.14
miR-29b-1													1.0	0.0	0.0	0.0	0	1.0	0.2
miR-29a-5p													1.0	0.0	0.0	0.0	0	1.0	0.2
miR-1827											1.0	0.0	0.0	0.0	0.0	0.0	0	1.0	0.14
miR-183-5p																	1	1.0	1.0
miR-299-3p													1.0	0.0	0.0	0.0	0	1.0	0.2
miR-184a												1.0	0.0	0.0	0.0	0.0	0	1.0	0.17
miR-296-3p																1.0	0	1.0	0.5
miR-28-3p													1.0	0.0	0.0	0.0	0	1.0	0.2
miR-3121-5p												1.0	0.0	0.0	0.0	0.0	0	1.0	0.17
miR-186-3p																	1	1.0	1.0
miR-26a-5p																1.0	0	1.0	0.5
miR-25-5p												1.0	0.0	0.0	0.0	0.0	0	1.0	0.17
miR-23c										1.0	0.0	0.0	0.0	0.0	0.0	0.0	0	1.0	0.12
miR-23b-3p													1.0	0.0	0.0	0.0	0	1.0	0.2
miR-188-5p												1.0	0.0	0.0	0.0	0.0	0	1.0	0.17
miR-234-5p												1.0	0.0	0.0	0.0	0.0	0	1.0	0.17
miR-224-5p																	1	1.0	1.0
miR-181c										1.0	0.0	0.0	0.0	0.0	0.0	0.0	0	1.0	0.12
miR-181b-3p																1.0	0	1.0	0.5
miR-300									1.0	0.0	0.0	0.0	0.0	0.0	0.0	0.0	0	1.0	0.11
miR-301a								1.0	0.0	0.0	0.0	0.0	0.0	0.0	0.0	0.0	0	1.0	0.1
miR-31-3p										1.0	0.0	0.0	0.0	0.0	0.0	0.0	0	1.0	0.12
miR-30e-5p										1.0	0.0	0.0	0.0	0.0	0.0	0.0	0	1.0	0.12
miR-30e										1.0	0.0	0.0	0.0	0.0	0.0	0.0	0	1.0	0.12
miR-30d-5p																1.0	0	1.0	0.5
miR-30c												1.0	0.0	0.0	0.0	0.0	0	1.0	0.17
miR-181													1.0	0.0	0.0	0.0	0	1.0	0.2
miR-30a-3p					1.0	0.0	0.0	0.0	0.0	0.0	0.0	0.0	0.0	0.0	0.0	0.0	0	1.0	0.08
miR-181b									1.0	0.0	0.0	0.0	0.0	0.0	0.0	0.0	0	1.0	0.11
miR-3065-3p														1.0	0.0	0.0	0	1.0	0.25
miR-3064-5p														1.0	0.0	0.0	0	1.0	0.25
miR-302e														1.0	0.0	0.0	0	1.0	0.25
miR-302c-3p														1.0	0.0	0.0	0	1.0	0.25
miR-302c											1.0	0.0	0.0	0.0	0.0	0.0	0	1.0	0.14
miR-302b-3p														1.0	0.0	0.0	0	1.0	0.25
miR-302b														1.0	0.0	0.0	0	1.0	0.25
miR-302a														1.0	0.0	0.0	0	1.0	0.25
miR-301a-3p												1.0	0.0	0.0	0.0	0.0	0	1.0	0.17
miR-18a						1.0	0.0	0.0	0.0	0.0	0.0	0.0	0.0	0.0	0.0	0.0	0	1.0	0.08
miR-223-3p													1.0	0.0	0.0	0.0	0	1.0	0.2
miR-18a-5p															1.0	0.0	0	1.0	0.33
miR-212-5p													1.0	0.0	0.0	0.0	0	1.0	0.2
miR-211-3p										1.0	0.0	0.0	0.0	0.0	0.0	0.0	0	1.0	0.12
miR-196-5p												1.0	0.0	0.0	0.0	0.0	0	1.0	0.17
miR-210-3p														1.0	0.0	0.0	0	1.0	0.25
miR-196a-5p												1.0	0.0	0.0	0.0	0.0	0	1.0	0.17
miR-196b										1.0	0.0	0.0	0.0	0.0	0.0	0.0	0	1.0	0.12
miR-197-3p															1.0	0.0	0	1.0	0.33
miR-20b							1.0	0.0	0.0	0.0	0.0	0.0	0.0	0.0	0.0	0.0	0	1.0	0.09
miR-20a-5p																	1	1.0	1.0
miR-208b														1.0	0.0	0.0	0	1.0	0.25
miR-199b									1.0	0.0	0.0	0.0	0.0	0.0	0.0	0.0	0	1.0	0.11
miR-205-5p															1.0	0.0	0	1.0	0.33
miR-205-3p														1.0	0.0	0.0	0	1.0	0.25
miR-204-5p							1.0	0.0	0.0	0.0	0.0	0.0	0.0	0.0	0.0	0.0	0	1.0	0.09
miR-203b-3p													1.0	0.0	0.0	0.0	0	1.0	0.2
miR-200a									1.0	0.0	0.0	0.0	0.0	0.0	0.0	0.0	0	1.0	0.11
miR-202-5p											1.0	0.0	0.0	0.0	0.0	0.0	0	1.0	0.14
miR-202												1.0	0.0	0.0	0.0	0.0	0	1.0	0.17
miR-2116-3p													1.0	0.0	0.0	0.0	0	1.0	0.2
miR-196									1.0	0.0	0.0	0.0	0.0	0.0	0.0	0.0	0	1.0	0.11
miR-19-5p											1.0	0.0	0.0	0.0	0.0	0.0	0	1.0	0.14
miR-214-3p																	1	1.0	1.0
miR-1910-3p											1.0	0.0	0.0	0.0	0.0	0.0	0	1.0	0.14
miR-1914										1.0	0.0	0.0	0.0	0.0	0.0	0.0	0	1.0	0.12
miR-1914-5p										1.0	0.0	0.0	0.0	0.0	0.0	0.0	0	1.0	0.12
miR-219-5p										1.0	0.0	0.0	0.0	0.0	0.0	0.0	0	1.0	0.12
miR-218-5p																	1	1.0	1.0
miR-218-3p												1.0	0.0	0.0	0.0	0.0	0	1.0	0.17
miR-218-2										1.0	0.0	0.0	0.0	0.0	0.0	0.0	0	1.0	0.12
miR-1915-3p														1.0	0.0	0.0	0	1.0	0.25
miR-217-5p											1.0	0.0	0.0	0.0	0.0	0.0	0	1.0	0.14
miR-192													1.0	0.0	0.0	0.0	0	1.0	0.2
miR-192-5p													1.0	0.0	0.0	0.0	0	1.0	0.2
miR-193-5p														1.0	0.0	0.0	0	1.0	0.25
miR-216a-3p											1.0	0.0	0.0	0.0	0.0	0.0	0	1.0	0.14
miR-193b-5p														1.0	0.0	0.0	0	1.0	0.25
miR-195-3p												1.0	0.0	0.0	0.0	0.0	0	1.0	0.17
miR-215													1.0	0.0	0.0	0.0	0	1.0	0.2
miR-214-5p																	1	1.0	1.0
miR-1-1					1.0	0.0	0.0	0.0	0.0	0.0	0.0	0.0	0.0	0.0	0.0	0.0	0	1.0	0.08
miR-3127-5p														1.0	0.0	0.0	0	1.0	0.25
miR-136-5p																	1	1.0	1.0
miR-377													1.0	0.0	0.0	0.0	0	1.0	0.2
miR-383													1.0	0.0	0.0	0.0	0	1.0	0.2
miR-382									1.0	0.0	0.0	0.0	0.0	0.0	0.0	0.0	0	1.0	0.11
miR-381-3p														1.0	0.0	0.0	0	1.0	0.25
miR-381									1.0	0.0	0.0	0.0	0.0	0.0	0.0	0.0	0	1.0	0.11
miR-38									1.0	0.0	0.0	0.0	0.0	0.0	0.0	0.0	0	1.0	0.11
miR-378a																1.0	0	1.0	0.5
miR-143-5p														1.0	0.0	0.0	0	1.0	0.25
miR-377-3p													1.0	0.0	0.0	0.0	0	1.0	0.2
miR-376c-3p									1.0	0.0	0.0	0.0	0.0	0.0	0.0	0.0	0	1.0	0.11
miR-3163													1.0	0.0	0.0	0.0	0	1.0	0.2
miR-376a-3p													1.0	0.0	0.0	0.0	0	1.0	0.2
miR-375-3p															1.0	0.0	0	1.0	0.33
miR-374b								1.0	0.0	0.0	0.0	0.0	0.0	0.0	0.0	0.0	0	1.0	0.1
miR-374a-3p													1.0	0.0	0.0	0.0	0	1.0	0.2
miR-373											1.0	0.0	0.0	0.0	0.0	0.0	0	1.0	0.14
miR-372-3p												1.0	0.0	0.0	0.0	0.0	0	1.0	0.17
miR-372											1.0	0.0	0.0	0.0	0.0	0.0	0	1.0	0.14
miR-371-5p								1.0	0.0	0.0	0.0	0.0	0.0	0.0	0.0	0.0	0	1.0	0.1
miR-383-5p																	1	1.0	1.0
miR-39-3p													1.0	0.0	0.0	0.0	0	1.0	0.2
miR-3918															1.0	0.0	0	1.0	0.33
miR-3960														1.0	0.0	0.0	0	1.0	0.25
miR-4477b														1.0	0.0	0.0	0	1.0	0.25
miR-4469															1.0	0.0	0	1.0	0.33
miR-4454													1.0	0.0	0.0	0.0	0	1.0	0.2
miR-137-3p																1.0	0	1.0	0.5
miR-433											1.0	0.0	0.0	0.0	0.0	0.0	0	1.0	0.14
miR-432-5p														1.0	0.0	0.0	0	1.0	0.25
miR-139					1.0	0.0	0.0	0.0	0.0	0.0	0.0	0.0	0.0	0.0	0.0	0.0	0	1.0	0.08
miR-4310																	1	1.0	1.0
miR-431																1.0	0	1.0	0.5
miR-200b													1.0	0.0	0.0	0.0	0	1.0	0.2
miR-4260										1.0	0.0	0.0	0.0	0.0	0.0	0.0	0	1.0	0.12
miR-425-5p													1.0	0.0	0.0	0.0	0	1.0	0.2
miR-423-3p								1.0	0.0	0.0	0.0	0.0	0.0	0.0	0.0	0.0	0	1.0	0.1
miR-141-3p												1.0	0.0	0.0	0.0	0.0	0	1.0	0.17
miR-421											1.0	0.0	0.0	0.0	0.0	0.0	0	1.0	0.14
miR-411-5p																1.0	0	1.0	0.5
miR-411														1.0	0.0	0.0	0	1.0	0.25
miR-371								1.0	0.0	0.0	0.0	0.0	0.0	0.0	0.0	0.0	0	1.0	0.1
miR-370-3p															1.0	0.0	0	1.0	0.33
miR-3690														1.0	0.0	0.0	0	1.0	0.25
miR-153-1												1.0	0.0	0.0	0.0	0.0	0	1.0	0.17
miR-1538															1.0	0.0	0	1.0	0.33
miR-335-5p												1.0	0.0	0.0	0.0	0.0	0	1.0	0.17
miR-335									1.0	0.0	0.0	0.0	0.0	0.0	0.0	0.0	0	1.0	0.11
miR-1539														1.0	0.0	0.0	0	1.0	0.25
miR-155-5p								1.0	0.0	0.0	0.0	0.0	0.0	0.0	0.0	0.0	0	1.0	0.1
miR-15a-5p																1.0	0	1.0	0.5
miR-328-3p													1.0	0.0	0.0	0.0	0	1.0	0.2
miR-328					1.0	0.0	0.0	0.0	0.0	0.0	0.0	0.0	0.0	0.0	0.0	0.0	0	1.0	0.08
miR-325-3p														1.0	0.0	0.0	0	1.0	0.25
miR-325														1.0	0.0	0.0	0	1.0	0.25
miR-324-5p												1.0	0.0	0.0	0.0	0.0	0	1.0	0.17
miR-324-3p													1.0	0.0	0.0	0.0	0	1.0	0.2
miR-323a-3p														1.0	0.0	0.0	0	1.0	0.25
miR-320d														1.0	0.0	0.0	0	1.0	0.25
miR-16-5p													1.0	0.0	0.0	0.0	0	1.0	0.2
miR-32-5p												1.0	0.0	0.0	0.0	0.0	0	1.0	0.17
miR-3187-3p															1.0	0.0	0	1.0	0.33
miR-153-5p																	1	1.0	1.0
miR-152-3p																1.0	0	1.0	0.5
miR-369-3p											1.0	0.0	0.0	0.0	0.0	0.0	0	1.0	0.14
miR-34				1.0	0.0	0.0	0.0	0.0	0.0	0.0	0.0	0.0	0.0	0.0	0.0	0.0	0	1.0	0.07
miR-3666											1.0	0.0	0.0	0.0	0.0	0.0	0	1.0	0.14
miR-146b-5p										1.0	0.0	0.0	0.0	0.0	0.0	0.0	0	1.0	0.12
miR-1470																	1	1.0	1.0
miR-363																1.0	0	1.0	0.5
miR-362-5p																1.0	0	1.0	0.5
miR-147a															1.0	0.0	0	1.0	0.33
miR-147b											1.0	0.0	0.0	0.0	0.0	0.0	0	1.0	0.14
miR-361-5p								1.0	0.0	0.0	0.0	0.0	0.0	0.0	0.0	0.0	0	1.0	0.1
miR-361-3p														1.0	0.0	0.0	0	1.0	0.25
miR-34c-5p															1.0	0.0	0	1.0	0.33
miR-34c							1.0	0.0	0.0	0.0	0.0	0.0	0.0	0.0	0.0	0.0	0	1.0	0.09
miR-149-3p													1.0	0.0	0.0	0.0	0	1.0	0.2
miR-15											1.0	0.0	0.0	0.0	0.0	0.0	0	1.0	0.14
miR-346-5p													1.0	0.0	0.0	0.0	0	1.0	0.2
miR-342-5p															1.0	0.0	0	1.0	0.33
miR-342-3p														1.0	0.0	0.0	0	1.0	0.25
miR-342	1.0	0.0	0.0	0.0	0.0	0.0	0.0	0.0	0.0	0.0	0.0	0.0	0.0	0.0	0.0	0.0	0	1.0	0.06
miR-99a												1.0	0.0	0.0	0.0	0.0	0	1.0	0.17
