# Supplementary material for: Exploring miRNA Research in Colorectal Cancer: Insights from a Bibliometric Analysis
Source: Pharmaceutics. 2025 Aug 21;17(8):1084. doi: 10.3390/pharmaceutics17081084 (PMC12389379; doi:10.3390/pharmaceutics17081084)
Supplement: Supplementary file 1 [file pharmaceutics-17-01084-s001.zip › Table_S3.xlsx]

## Sheet: Sheet1
Paper	DOI	Total Citations	TC per Year	Normalized TC
ASANGANI IA, 2008, ONCOGENE	10.1038/sj.onc.1210856	1669	92.72	1.72
ZHAO S, 2020, J HEMATOL ONCOL	10.1186/s13045-020-00991-2	465	77.5	14.6
HAN P, 2017, MOL CANCER	10.1186/s12943-017-0583-1	445	49.44	7.65
VOGT M, 2011, VIRCHOWS ARCH	10.1007/s00428-010-1030-5	299	19.93	1.92
GRADY WM, 2008, ONCOGENE	10.1038/onc.2008.10	271	15.06	0.28
TOIYAMA Y, 2014, ANN SURG	10.1097/SLA.0b013e3182a6909d	261	21.75	3.67
ZHANG X-L, 2017, CELL BIOL INT	10.1002/cbin.10826	206	22.89	3.54
ZHAO L, 2016, ONCOTARGET	10.18632/oncotarget.9659	192	19.2	4.58
SCHIMANSKI CC, 2009, WORLD J GASTROENTEROL	10.3748/wjg.15.2089	186	10.94	1
KARAAYVAZ M, 2013, CELL DEATH DIS	10.1038/cddis.2013.193	180	13.85	1.93
LI Y, 2018, J HEMATOL ONCOL	10.1186/s13045-018-0632-2	170	21.25	3.7
WU Y, 2017, CELL PHYSIOL BIOCHEM	10.1159/000481648	161	17.89	2.77
DING D, 2018, MOL CELLS	10.14348/molcells.2018.2258	158	19.75	3.44
LIU Y, 2017, MOL CANCER	10.1186/s12943-017-0625-8	156	17.33	2.68
ZHOU Y, 2014, MOL ONCOL	10.1016/j.molonc.2013.09.004	155	12.92	2.18
LIU M, 2011, INT J CANCER	10.1002/ijc.25452	151	10.07	0.97
BIAN L, 2018, BIOCHEM BIOPHYS RES COMMUN	10.1016/j.bbrc.2018.09.073	150	18.75	3.26
ZHENG L, 2015, J TRANSL MED	10.1186/s12967-015-0592-z	147	13.36	2.64
VEGA AB, 2013, ONCOL REP	10.3892/or.2013.2475	145	11.15	1.55
ZHANG H, 2015, CANCER LETT	10.1016/j.canlet.2014.10.029	144	13.09	2.59
SHEN K, 2012, BIOCHEM PHARMACOL	10.1016/j.bcp.2012.04.017	142	10.14	1.71
YU X, 2019, J EXP CLIN CANCER RES	10.1186/s13046-018-1014-x	139	19.86	3.17
AKÇAKAYA P, 2011, INT J ONCOL	10.3892/ijo.2011.1043	136	9.07	0.87
SUN Y, 2014, MOL CELL BIOCHEM	10.1007/s11010-013-1950-x	133	11.08	1.87
ZHAI H, 2015, ONCOTARGET	10.18632/oncotarget.3771	124	11.27	2.23
LUO Y, 2019, CANCER LETT	10.1016/j.canlet.2018.10.002	120	17.14	2.74
XU K, 2019, MOL THER	10.1016/j.ymthe.2019.05.017	117	16.71	2.67
KALIMUTHO M, 2011, J GASTROENTEROL	10.1007/s00535-011-0456-0	112	7.47	0.72
XU J, 2020, J EXP CLIN CANCER RES	10.1186/s13046-020-01562-6	110	18.33	3.45
XU XT, 2012, BR J CANCER	10.1038/bjc.2012.88	110	7.86	1.33
LIU Y, 2018, MOL CANCER	10.1186/s12943-017-0751-3	108	13.5	2.35
LI P, 2017, MOL THER NUCL ACIDS	10.1016/j.omtn.2017.07.007	108	12	1.86
SUN W, 2020, THERANOSTICS	10.7150/thno.37621	104	17.33	3.27
NING T, 2021, MOL THER	10.1016/j.ymthe.2021.04.028	102	20.4	5.73
XU J, 2017, CELL PHYSIOL BIOCHEM	10.1159/000457938	102	11.33	1.75
ZOU Y, 2018, EUR J CELL BIOL	10.1016/j.ejcb.2018.04.005	101	12.63	2.2
ZHANG Y, 2013, ONCOL REP	10.3892/or.2013.2633	99	7.62	1.06
ZHOU L, 2021, J TRANSL MED	10.1186/s12967-020-02648-7	96	19.2	5.39
XU H, 2020, J EXP CLIN CANCER RES	10.1186/s13046-020-01799-1	96	16	3.01
SUN C, 2017, WORLD J GASTROENTEROL	10.3748/wjg.v23.i10.1816	96	10.67	1.65
ZHONG M, 2013, CELL PHYSIOL BIOCHEM	10.1159/000343362	96	7.38	1.03
ZHUANG M, 2019, EBIOMEDICINE	10.1016/j.ebiom.2018.12.049	95	13.57	2.17
CHEN X, 2018, AGING	10.18632/aging.101656	94	11.75	2.04
ZHANG JX, 2014, ANN ONCOL	10.1093/annonc/mdu439	93	7.75	1.31
YU B, 2017, CELL PHYSIOL BIOCHEM	10.1159/000475941	92	10.22	1.58
MAIERTHALER M, 2017, INT J CANCER	10.1002/ijc.30433	92	10.22	1.58
LI J, 2018, ARCH BIOCHEM BIOPHYS	10.1016/j.abb.2018.01.002	91	11.38	1.98
LI C, 2017, BIOCHEM BIOPHYS RES COMMUN	10.1016/j.bbrc.2017.03.042	90	10	1.55
GUO H, 2013, MOL CANCER	10.1186/1476-4598-12-77	90	6.92	0.96
ZHOU H, 2017, CELL PROLIF	10.1111/cpr.12341	89	9.89	1.53
ZHANG G-J, 2014, BMC CANCER	10.1186/1471-2407-14-109	88	7.33	1.24
AHERNE ST, 2015, BMC CANCER	10.1186/s12885-015-1327-5	87	7.91	1.56
DAI G, 2018, BULL CANCER	10.1016/j.bulcan.2017.12.009	86	10.75	1.87
LIU B, 2018, J EXP CLIN CANCER RES	10.1186/s13046-018-0994-x	86	10.75	1.87
ZHAO D, 2016, ONCOL REP	10.3892/or.2015.4450	86	8.6	2.05
ZHOU J, 2018, BIOCHEM BIOPHYS RES COMMUN	10.1016/j.bbrc.2018.07.125	84	10.5	1.83
SI Y, 2019, CELL MOL BIOL LETT	10.1186/s11658-019-0175-8	83	11.86	1.89
LIU H, 2016, PATHOL RES PRACT	10.1016/j.prp.2016.04.011	83	8.3	1.98
GAO H, 2017, ONCOTARGETS THER	10.2147/OTT.S116178	83	9.22	1.43
SONG M, 2014, PROTEIN CELL	10.1007/s13238-014-0093-5	83	6.92	1.17
HIRAKI M, 2015, MOL THER NUCL ACIDS	10.1038/mtna.2015.5	83	7.55	1.49
KALIMUTHO M, 2011, BR J CANCER	10.1038/bjc.2011.82	82	5.47	0.53
ZHU Y, 2017, AM J CANCER RES		81	9	1.39
HU Y, 2014, DIG DIS SCI	10.1007/s10620-014-3136-0	81	6.75	1.14
ZHU J, 2018, CELL PHYSIOL BIOCHEM	10.1159/000495168	80	10	1.74
LAUDATO S, 2017, INT J CANCER	10.1002/ijc.30854	80	8.89	1.37
CUI S, 2018, BIOCHEM BIOPHYS RES COMMUN	10.1016/j.bbrc.2018.10.112	79	9.88	1.72
ZHANG J, 2018, ONCOL RES	10.3727/096504018X15190844870055	79	9.88	1.72
LIN J, 2018, BIOMED PHARMACOTHER	10.1016/j.biopha.2017.12.058	78	9.75	1.7
LIU F, 2020, CANCER MED	10.1002/cam4.2746	76	12.67	2.39
YU H-M, 2019, CELL PROLIF	10.1111/cpr.12526	76	10.86	1.73
CUI C, 2018, CANCER RES TREAT	10.4143/crt.2017.226	75	9.38	1.63
WANG B, 2015, CELL CYCLE	10.1080/15384101.2015.1007767	75	6.82	1.35
YU H, 2013, INT J CLIN EXP PATHOL		75	5.77	0.8
NUGENT M, 2012, J SURG ONCOL	10.1002/jso.23174	75	5.36	0.9
GAO R, 2019, ARCH BIOCHEM BIOPHYS	10.1016/j.abb.2019.01.005	74	10.57	1.69
JIN Y, 2018, INT J BIOL MACROMOL	10.1016/j.ijbiomac.2018.05.151	74	9.25	1.61
ZHANG Y, 2020, CANCER LETT	10.1016/j.canlet.2020.07.023	73	12.17	2.29
ZHANG M, 2019, CANCER BIOL THER	10.1080/15384047.2018.1537579	72	10.29	1.64
ZHANG Y-H, 2016, AM J TRANSL RES		72	7.2	1.72
OUYANG S, 2019, CANCER CELL INT	10.1186/s12935-019-0784-3	71	10.14	1.62
YANG X, 2016, ONCOTARGET	10.18632/oncotarget.12873	71	7.1	1.69
LIU R-L, 2015, TUMOR BIOL	10.1007/s13277-015-3152-5	71	6.45	1.28
LI Y, 2013, BIOCHEM BIOPHYS RES COMMUN	10.1016/j.bbrc.2013.01.016	71	5.46	0.76
YAO B, 2022, MOL CANCER	10.1186/s12943-022-01608-7	70	17.5	6.95
TANG D, 2019, J CELL PHYSIOL	10.1002/jcp.28687	70	10	1.6
LIANG Z, 2019, BIOCHEM BIOPHYS RES COMMUN	10.1016/j.bbrc.2019.05.002	70	10	1.6
LIU M-L, 2018, WORLD J GASTROENTEROL	10.3748/wjg.v24.i9.1004	70	8.75	1.52
HU F, 2016, BIOCHEM BIOPHYS RES COMMUN	10.1016/j.bbrc.2016.04.055	70	7	1.67
MA F, 2015, ONCOTARGET	10.18632/oncotarget.3744	70	6.36	1.26
QU Y-L, 2015, INT J CLIN EXP PATHOL		70	6.36	1.26
LI T, 2015, ONCOL REP	10.3892/or.2014.3646	70	6.36	1.26
SUN H-B, 2014, INT J ONCOL	10.3892/ijo.2014.2665	69	5.75	0.97
ZHAO Y, 2019, MOL PHARM	10.1021/acs.molpharmaceut.9b00867	68	9.71	1.55
PAN S, 2019, BIOCHIM BIOPHYS ACTA MOL CELL RES	10.1016/j.bbamcr.2019.02.004	68	9.71	1.55
CAO L, 2018, J EXP CLIN CANCER RES	10.1186/s13046-018-0757-8	68	8.5	1.48
XIE S, 2018, CELL CYCLE	10.1080/15384101.2017.1407895	68	8.5	1.48
CHEN J, 2017, EXP CELL RES	10.1016/j.yexcr.2017.01.022	68	7.56	1.17
XU K, 2012, EXP CELL RES	10.1016/j.yexcr.2012.04.014	68	4.86	0.82
WU H, 2020, MOL THER NUCL ACIDS	10.1016/j.omtn.2020.03.006	67	11.17	2.1
WANG H, 2018, BIOMED PHARMACOTHER	10.1016/j.biopha.2018.07.131	67	8.38	1.46
SHAN Z, 2018, BIOMED PHARMACOTHER	10.1016/j.biopha.2018.02.123	66	8.25	1.44
SHENG N, 2017, CANCER MED	10.1002/cam4.1029	65	7.22	1.12
LIU A, 2019, J CELL PHYSIOL	10.1002/jcp.28054	64	9.14	1.46
JIANG S, 2019, J CELL MOL MED	10.1111/jcmm.13968	64	9.14	1.46
ZHENG K, 2016, CANCER LETT	10.1016/j.canlet.2016.03.024	64	6.4	1.53
TAO Y, 2017, ONCOTARGET	10.18632/oncotarget.16850	64	7.11	1.1
ZHOU L, 2016, CELL PHYSIOL BIOCHEM	10.1159/000443117	64	6.4	1.53
DUAN F-T, 2013, MOL CANCER	10.1186/1476-4598-12-164	64	4.92	0.69
ZHAO H-J, 2014, THERANOSTICS	10.7150/thno.8712	64	5.33	0.9
LUO H, 2012, BIOCHEM J	10.1042/BJ20111517	64	4.57	0.77
ZENG W, 2020, MOL ONCOL	10.1002/1878-0261.12796	63	10.5	1.98
LIU Z, 2018, CANCER CELL INT	10.1186/s12935-017-0477-8	63	7.88	1.37
ZHOU W, 2012, ACTA BIOCHIM BIOPHYS SIN	10.1093/abbs/gms071	62	4.43	0.75
HE Z, 2017, BMC CANCER	10.1186/s12885-017-3121-z	61	6.78	1.05
ZHAO S, 2017, MOL CANCER	10.1186/s12943-017-0585-z	61	6.78	1.05
LIU Y, 2016, PROTEIN CELL	10.1007/s13238-016-0313-2	61	6.1	1.45
YUAN L, 2015, CANCER LETT	10.1016/j.canlet.2015.01.003	61	5.55	1.1
MA K, 2014, MOL CANCER	10.1186/1476-4598-13-118	61	5.08	0.86
CHEN Q, 2020, PATHOL RES PRACT	10.1016/j.prp.2020.152872	60	10	1.88
LIU B, 2019, J EXP CLIN CANCER RES	10.1186/s13046-019-1468-5	60	8.57	1.37
WANG L-Q, 2018, MOL ONCOL	10.1002/1878-0261.12376	60	7.5	1.3
SHEN Z-L, 2016, ONCOTARGET	10.18632/oncotarget.9042	60	6	1.43
LIU C, 2016, ONCOTARGETS THER	10.2147/OTT.S103460	60	6	1.43
CHEN W-S, 2012, ONCOL REP	10.3892/or.2012.1899	60	4.29	0.72
ZHAO K, 2021, MOL CELL BIOL	10.1128/MCB.00517-20	59	11.8	3.31
LIANG J, 2017, ONCOTARGET	10.18632/oncotarget.19635	59	6.56	1.01
CHEN T-H, 2013, COLORECTAL DIS	10.1111/codi.12318	59	4.54	0.63
YONG W, 2018, BIOMED PHARMACOTHER	10.1016/j.biopha.2018.03.085	58	7.25	1.26
ZHANG R, 2019, J CELL MOL MED	10.1111/jcmm.14148	57	8.14	1.3
YU S, 2019, AGING	10.18632/aging.101839	57	8.14	1.3
WANG Y, 2020, LIFE SCI	10.1016/j.lfs.2019.116936	56	9.33	1.76
CHEN H, 2020, ONCOTARGETS THER	10.2147/OTT.S253468	56	9.33	1.76
BIAN Y, 2019, CANCER BIOL THER	10.1080/15384047.2019.1579959	56	8	1.28
QU X, 2018, PATHOL RES PRACT	10.1016/j.prp.2018.09.012	56	7	1.22
SHI L, 2019, BIOMED PHARMACOTHER	10.1016/j.biopha.2018.10.080	56	8	1.28
ZHANG X, 2017, J CELL BIOCHEM	10.1002/jcb.26000	56	6.22	0.96
WANG H, 2015, BMC CANCER	10.1186/s12885-015-1728-5	56	5.09	1.01
SHA Q-K, 2019, ARTIF CELLS NANOMED BIOTECHNOL	10.1080/21691401.2018.1544143	55	7.86	1.25
XIN H, 2019, BMC CANCER	10.1186/s12885-018-5245-1	55	7.86	1.25
FENG C, 2018, BIOMED PHARMACOTHER	10.1016/j.biopha.2018.03.028	55	6.88	1.2
WANG D, 2018, J CELL BIOCHEM	10.1002/jcb.26336	55	6.88	1.2
PERILLI L, 2014, ONCOTARGET	10.18632/oncotarget.2245	55	4.58	0.77
FLUM M, 2018, J CELL COMMUN SIGNAL	10.1007/s12079-017-0410-x	54	6.75	1.17
LV Z, 2017, J TRANSL MED	10.1186/s12967-017-1357-7	54	6	0.93
YUAN L, 2017, AM J CANCER RES		54	6	0.93
ZOU F, 2016, FEBS J	10.1111/febs.13678	54	5.4	1.29
ZHANG G-J, 2013, CANCER CELL INT	10.1186/1475-2867-13-104	54	4.15	0.58
LIU K, 2018, BIOCHIM BIOPHYS ACTA MOL BASIS DIS	10.1016/j.bbadis.2018.05.020	53	6.63	1.15
BLEAU A-M, 2018, CANCER LETT	10.1016/j.canlet.2017.11.008	53	6.63	1.15
ZHANG Y, 2015, ONCOL REP	10.3892/or.2015.3833	53	4.82	0.95
HUANG L, 2020, PHARMACOL RES	10.1016/j.phrs.2020.104774	52	8.67	1.63
FU Y, 2019, CELL MOL BIOL LETT	10.1186/s11658-019-0155-z	52	7.43	1.19
PENG H, 2019, BIOMED PHARMACOTHER	10.1016/j.biopha.2018.10.048	52	7.43	1.19
CUI F, 2016, ONCOL REP	10.3892/or.2016.4834	52	5.2	1.24
FANG Y, 2015, CELL PHYSIOL BIOCHEM	10.1159/000369690	52	4.73	0.94
LI Y, 2015, ONCOTARGET	10.18632/oncotarget.3603	52	4.73	0.94
LI H, 2021, CANCER COMMUN	10.1002/cac2.12149	51	10.2	2.87
PARK YR, 2017, J CANCER RES CLIN ONCOL	10.1007/s00432-017-2440-4	51	5.67	0.88
ZHANG N, 2016, ONCOL LETT	10.3892/ol.2016.5249	51	5.1	1.22
XU K, 2017, ONCOTARGET	10.18632/oncotarget.15559	51	5.67	0.88
HE X, 2016, ONCOTARGETS THER	10.2147/OTT.S99228	51	5.1	1.22
MANSOORI B, 2020, J CELL PHYSIOL	10.1002/jcp.29007	50	8.33	1.57
LI C, 2019, CELL PROLIF	10.1111/cpr.12632	50	7.14	1.14
LI M, 2019, CANCER MED	10.1002/cam4.2105	50	7.14	1.14
WEI W-T, 2017, CANCER CELL INT	10.1186/s12935-017-0461-3	50	5.56	0.86
CHEN B, 2017, TUMOR BIOL	10.1177/1010428317715155	50	5.56	0.86
ZHENG L, 2017, ONCOTARGETS THER	10.2147/OTT.S125067	50	5.56	0.86
LIN C, 2022, MOL CANCER	10.1186/s12943-022-01560-6	49	12.25	4.86
WANG Y, 2021, EUR J CLIN INVEST	10.1111/eci.13541	49	9.8	2.75
BAI J, 2020, J CELL PHYSIOL	10.1002/jcp.29065	49	8.17	1.54
HUANG Y, 2020, LIFE SCI	10.1016/j.lfs.2019.117180	49	8.17	1.54
DU F, 2020, THERANOSTICS	10.7150/thno.45971	49	8.17	1.54
JI D, 2018, STEM CELL REP	10.1016/j.stemcr.2018.10.015	49	6.13	1.07
SHELTON PM, 2018, CELL REP	10.1016/j.celrep.2018.03.118	49	6.13	1.07
HUANG L, 2019, UNITED EUR GASTROENTEROL J	10.1177/2050640619837440	48	6.86	1.09
LUN W, 2018, CANCER CELL INT	10.1186/s12935-018-0575-2	48	6	1.04
LI J, 2016, TUMOR BIOL	10.1007/s13277-015-4396-9	48	4.8	1.14
NONAKA R, 2014, ONCOL REP	10.3892/or.2014.3515	48	4	0.68
CHU C-A, 2019, EBIOMEDICINE	10.1016/j.ebiom.2019.04.010	47	6.71	1.07
GU C, 2019, ONCOL RES	10.3727/096504018X15166183598572	47	6.71	1.07
ISLAM F, 2018, EXP MOL PATHOL	10.1016/j.yexmp.2018.01.006	47	5.88	1.02
KOU C-H, 2016, ONCOL LETT	10.3892/ol.2016.5265	47	4.7	1.12
ZHANG G-J, 2017, ONCOTARGET	10.18632/oncotarget.21667	47	5.22	0.81
LI H-T, 2015, CELL PHYSIOL BIOCHEM	10.1159/000430230	47	4.27	0.85
CHEN P, 2014, ASIAN PAC J CANCER PREVEN	10.7314/APJCP.2014.15.21.9185	47	3.92	0.66
LV L, 2019, EXP CELL RES	10.1016/j.yexcr.2019.111597	46	6.57	1.05
YE Y, 2018, AGING	10.18632/aging.101488	46	5.75	1
LI B, 2016, TUMOR BIOL	10.1007/s13277-016-4888-2	46	4.6	1.1
HUANG G, 2017, ONCOL REP	10.3892/or.2016.5278	46	5.11	0.79
ZHAI F, 2017, ONCOTARGET	10.18632/oncotarget.19495	46	5.11	0.79
LI Z, 2020, J EXP CLIN CANCER RES	10.1186/s13046-020-01642-7	45	7.5	1.41
JIANG Z, 2020, CELL SIGNAL	10.1016/j.cellsig.2019.109483	45	7.5	1.41
YAN S, 2019, EUR J PHARMACOL	10.1016/j.ejphar.2019.172464	45	6.43	1.03
PUGH S, 2017, ONCOTARGET	10.18632/oncotarget.21291	45	5	0.77
YAN Y, 2020, BIOCHEM BIOPHYS RES COMMUN	10.1016/j.bbrc.2020.01.055	44	7.33	1.38
SUN N, 2020, CELL MOL BIOL LETT	10.1186/s11658-020-00210-3	44	7.33	1.38
ZHENG X, 2020, EUR REV MED PHARMACOL SCI	10.26355/eurrev_202004_20999	44	7.33	1.38
ZHU X, 2018, CELL PHYSIOL BIOCHEM	10.1159/000495721	44	5.5	0.96
SHEN Y, 2018, GENE	10.1016/j.gene.2018.05.001	44	5.5	0.96
FANG Y, 2018, CANCER MANAGE RES	10.2147/CMAR.S185789	44	5.5	0.96
LIAO D, 2018, EXP THER MED	10.3892/etm.2017.5522	44	5.5	0.96
WANG Y, 2017, ONCOTARGETS THER	10.2147/OTT.S125724	44	4.89	0.76
CHANG S-W, 2015, INT J CLIN EXP PATHOL		44	4	0.79
MENG X, 2020, MOL THER NUCL ACIDS	10.1016/j.omtn.2020.10.018	43	7.17	1.35
CORONEL-HERNÁNDEZ J, 2019, CANCER CELL INT	10.1186/s12935-019-0802-5	43	6.14	0.98
FASIHI A, 2018, J CELL BIOCHEM	10.1002/jcb.26357	43	5.38	0.94
WANG Y-X, 2016, ONCOTARGET	10.18632/oncotarget.12704	43	4.3	1.03
SÜMBÜL AT, 2014, TUMOR BIOL	10.1007/s13277-014-2596-3	43	3.58	0.61
HE J, 2021, J HEMATOL ONCOL	10.1186/s13045-021-01210-2	42	8.4	2.36
JIANG R, 2021, FRONT ONCOL	10.3389/fonc.2020.610545	42	8.4	2.36
SHANG A, 2020, AGING	10.18632/aging.103139	42	7	1.32
LI J, 2020, ONCOL RES	10.3727/096504019X15619783964700	42	7	1.32
NI S, 2018, ONCOTARGETS THER	10.2147/OTT.S172887	42	5.25	0.91
FESLER A, 2018, ONCOTARGET	10.18632/oncotarget.23414	42	5.25	0.91
ZHU Y, 2018, ONCOTARGETS THER	10.2147/OTT.S170246	42	5.25	0.91
ZHU QD, 2018, TECHNOL CANCER RES TREAT	10.1177/1533034618775509	42	5.25	0.91
SHEN B, 2017, BIOCHEM BIOPHYS RES COMMUN	10.1016/j.bbrc.2017.05.008	42	4.67	0.72
YANG S, 2014, J CELL MOL MED	10.1111/jcmm.12368	42	3.5	0.59
ELREBEHY MA, 2023, PATHOL RES PRACT	10.1016/j.prp.2023.154557	41	13.67	8.27
WANG X, 2020, J CELL MOL MED	10.1111/jcmm.15590	41	6.83	1.29
DU C, 2019, EUR REV MED PHARMACOL SCI	10.26355/eurrev_201907_18424	41	5.86	0.93
AFSHAR S, 2018, BIOMED PHARMACOTHER	10.1016/j.biopha.2018.07.002	41	5.13	0.89
LIU X, 2018, J CANCER	10.7150/jca.23662	41	5.13	0.89
TONG F, 2018, BOSNIAN J BASIC MED SCI	10.17305/bjbms.2018.2376	41	5.13	0.89
GHAZANCHAEI A, 2018, J CELL PHYSIOL	10.1002/jcp.26891	41	5.13	0.89
CAI Y, 2018, CANCER BIOMARKERS	10.3233/CBM-181503	41	5.13	0.89
WU X, 2015, INT J CLIN EXP PATHOL		41	3.73	0.74
TIAN F, 2021, CANCER SCI	10.1111/cas.15028	40	8	2.25
DAI X, 2022, CANCER BIOL THER	10.1080/15384047.2021.2017222	40	10	3.97
AZAR MRMH, 2021, INT IMMUNOPHARMACOL	10.1016/j.intimp.2020.107355	40	8	2.25
LU C, 2020, J CELL PHYSIOL	10.1002/jcp.29135	40	6.67	1.26
XIAN Z, 2020, ONCOTARGETS THER	10.2147/OTT.S258727	40	6.67	1.26
WANG X, 2020, ONCOTARGETS THER-a	10.2147/OTT.S239432	40	6.67	1.26
FANG Y, 2019, GENE	10.1016/j.gene.2019.03.004	40	5.71	0.91
ZHANG D, 2019, J BUON		40	5.71	0.91
JIN Y, 2019, EUR REV MED PHARMACOL SCI	10.26355/eurrev_201902_17107	40	5.71	0.91
YANG X, 2018, CANCER MANAGE RES	10.2147/CMAR.S161990	40	5	0.87
LI W, 2017, TUMOR BIOL	10.1177/1010428317698389	40	4.44	0.69
LI B, 2016, AM J TRANSL RES		40	4	0.95
NONAKA R, 2015, INT J ONCOL	10.3892/ijo.2015.3064	40	3.64	0.72
MACHACKOVA T, 2020, CANCERS	10.3390/cancers12123518	39	6.5	1.22
PAN S, 2020, EXP CELL RES	10.1016/j.yexcr.2020.111939	39	6.5	1.22
YIN W, 2020, ONCOTARGETS THER	10.2147/OTT.S238338	39	6.5	1.22
WANG L, 2019, J CELL COMMUN SIGNAL	10.1007/s12079-019-00522-w	39	5.57	0.89
XIE JJ, 2019, J BIOL REGUL HOMEOSTATIC AGENTS		39	5.57	0.89
WU X-D, 2014, MED ONCOL	10.1007/s12032-014-0894-7	39	3.25	0.55
LOU T, 2020, J CELL BIOCHEM	10.1002/jcb.29635	38	6.33	1.19
YANG L-G, 2020, MOL GENETICS GENOM MED	10.1002/mgg3.1112	38	6.33	1.19
REN H, 2020, J CELL PHYSIOL	10.1002/jcp.29360	38	6.33	1.19
LU X, 2018, ONCOL RES	10.3727/096504017X15105708598531	38	4.75	0.83
QUE K, 2017, ONCOL REP	10.3892/or.2017.6041	38	4.22	0.65
WANG L, 2019, INT J BIOCHEM CELL BIOL	10.1016/j.biocel.2018.09.015	37	5.29	0.84
LU L, 2019, CANCER MANAGE RES	10.2147/CMAR.S183085	37	5.29	0.84
QIN Y, 2018, CELL PHYSIOL BIOCHEM	10.1159/000492284	37	4.63	0.8
XIAO J, 2017, THERANOSTICS	10.7150/thno.19168	37	4.11	0.64
ZHANG R, 2017, ONCOTARGET	10.18632/oncotarget.16779	37	4.11	0.64
LIANG H-L, 2015, ASIAN PAC J CANCER PREVEN	10.7314/APJCP.2015.16.6.2397	37	3.36	0.67
NIU Y, 2019, INT J BIOCHEM CELL BIOL	10.1016/j.biocel.2019.105641	36	5.14	0.82
LIU Z, 2019, CANCER MANAGE RES	10.2147/CMAR.S197733	36	5.14	0.82
LIAN B, 2018, CELL PHYSIOL BIOCHEM	10.1159/000493818	36	4.5	0.78
DONG J, 2018, BIOMED PHARMACOTHER	10.1016/j.biopha.2018.06.052	36	4.5	0.78
WANG X, 2017, ONCOTARGET	10.18632/oncotarget.19212	36	4	0.62
LIU M, 2015, BIOMED PHARMACOTHER	10.1016/j.biopha.2014.12.001	36	3.27	0.65
LI Y, 2020, CANCER MANAGE RES	10.2147/CMAR.S251952	35	5.83	1.1
HONG Y-G, 2020, J CANCER	10.7150/jca.42731	35	5.83	1.1
WANG Y-X, 2018, CANCER CELL INT	10.1186/s12935-018-0628-6	35	4.38	0.76
CHANG H-Y, 2017, THERANOSTICS	10.7150/thno.20041	35	3.89	0.6
NEDAEINIA R, 2017, TUMOR BIOL	10.1177/1010428317692261	35	3.89	0.6
FETAHU IS, 2016, INT J CANCER	10.1002/ijc.29681	35	3.5	0.83
LU Y, 2016, MOL CELL BIOCHEM	10.1007/s11010-015-2630-9	35	3.5	0.83
ZHANG G-J, 2014, MOL MED REP	10.3892/mmr.2014.2144	35	2.92	0.49
LIU D, 2021, CANCER MED	10.1002/cam4.3840	34	6.8	1.91
YU F-B, 2020, WORLD J GASTROENTEROL	10.3748/wjg.v26.i6.627	34	5.67	1.07
KONG F, 2020, PHOTODIAGN PHOTODYN THER	10.1016/j.pdpdt.2020.101663	34	5.67	1.07
CHE J, 2019, MOL CARCINOG	10.1002/mc.23006	34	4.86	0.78
ZHANG L, 2018, CELL PHYSIOL BIOCHEM	10.1159/000490834	34	4.25	0.74
SU M, 2018, ONCOL LETT	10.3892/ol.2018.8645	34	4.25	0.74
ABDELMAKSOUD-DAMMAK R, 2017, TUMOR BIOL	10.1177/1010428317695916	34	3.78	0.58
WANG L, 2016, ONCOL REP	10.3892/or.2016.5193	34	3.4	0.81
ZHOU B, 2016, MOL CARCINOG	10.1002/mc.22466	34	3.4	0.81
MA W, 2016, ONCOL LETT	10.3892/ol.2016.4269	34	3.4	0.81
HIBINO Y, 2015, PATHOBIOLOGY	10.1159/000438826	34	3.09	0.61
ZHOU C, 2015, ONCOL LETT	10.3892/ol.2015.3661	34	3.09	0.61
XI Z-W, 2015, WORLD J GASTROENTEROL	10.3748/wjg.v21.i18.5454	34	3.09	0.61
JAHANGIRI B, 2022, INT J PHARM	10.1016/j.ijpharm.2022.122214	33	8.25	3.27
BIAN Z, 2021, J EXP CLIN CANCER RES	10.1186/s13046-021-02162-8	33	6.6	1.85
ZHENG S, 2021, AGING	10.18632/aging.203801	33	6.6	1.85
LI C, 2020, CANCER MED	10.1002/cam4.3332	33	5.5	1.04
LIU Y, 2020, WORLD J SURG ONCOL	10.1186/s12957-020-02033-0	33	5.5	1.04
LIANG Y, 2020, CANCER CELL INT	10.1186/s12935-020-01593-1	33	5.5	1.04
ZHANG X, 2020, CANCER CELL INT	10.1186/s12935-020-1155-9	33	5.5	1.04
GUO X, 2020, ONCOTARGETS THER	10.2147/OTT.S231249	33	5.5	1.04
LIANG H, 2019, ONCOTARGETS THER	10.2147/OTT.S228995	33	4.71	0.75
DING T, 2018, MOL THER NUCL ACIDS	10.1016/j.omtn.2018.09.004	33	4.13	0.72
GAO S, 2018, CLIN TRANSL ONCOL	10.1007/s12094-017-1770-7	33	4.13	0.72
ZHOU G-Q, 2018, ONCOL RES	10.3727/096504017X15004613574679	33	4.13	0.72
YAMAZAKI N, 2017, ONCOTARGET	10.18632/oncotarget.14344	33	3.67	0.57
LI S, 2016, ONCOL REP	10.3892/or.2016.5042	33	3.3	0.79
MAO Q, 2016, TUMOR BIOL	10.1007/s13277-015-3809-0	33	3.3	0.79
ZHANG Y, 2022, J PHYSIOL BIOCHEM	10.1007/s13105-021-00831-y	32	8	3.18
XU Y, 2020, CLIN TRANSL ONCOL	10.1007/s12094-019-02237-1	32	5.33	1
LIANG H, 2019, ARTIF CELLS NANOMED BIOTECHNOL	10.1080/21691401.2019.1569530	32	4.57	0.73
HUA Y, 2018, CELL PHYSIOL BIOCHEM	10.1159/000495832	32	4	0.7
SUN Z-Q, 2017, ONCOTARGET	10.18632/oncotarget.19487	32	3.56	0.55
LI Z-W, 2014, MED ONCOL	10.1007/s12032-014-0256-5	32	2.67	0.45
WANG Z, 2014, DIAGN PATHOL	10.1186/1746-1596-9-146	32	2.67	0.45
LU X, 2015, CLIN LAB	10.7754/Clin.Lab.2014.140625	32	2.91	0.58
FAN H, 2022, BIOENGINEERED	10.1080/21655979.2022.2054194	31	7.75	3.08
ZHOU Z, 2021, AGING	10.18632/aging.202737	31	6.2	1.74
WANG M, 2019, CELL MOL BIOL LETT	10.1186/s11658-019-0182-9	31	4.43	0.71
GAO Z, 2020, J CELL BIOCHEM	10.1002/jcb.29180	31	5.17	0.97
DAI J, 2020, EUR REV MED PHARMACOL SCI	10.26355/eurrev_202008_22479	31	5.17	0.97
LI T, 2018, J EXP CLIN CANCER RES	10.1186/s13046-018-0879-z	31	3.88	0.67
LI G, 2018, J CELL MOL MED	10.1111/jcmm.13830	31	3.88	0.67
LI G, 2019, PATHOL RES PRACT	10.1016/j.prp.2018.10.008	31	4.43	0.71
CHEN X, 2017, AM J CANCER RES		31	3.44	0.53
ZHANG T, 2016, ONCOTARGET	10.18632/oncotarget.9944	31	3.1	0.74
YAMAGUCHI T, 2014, ONCOLOGY	10.1159/000363303	31	2.58	0.44
LIU R, 2021, WORLD J SURG ONCOL	10.1186/s12957-021-02164-y	30	6	1.69
ZHANG X, 2020, CANCER CELL INT-a	10.1186/s12935-020-01178-y	30	5	0.94
ZHAN W, 2020, CELL BIOL TOXICOL	10.1007/s10565-019-09506-3	30	5	0.94
MØLLER T, 2019, INT J MOL SCI	10.3390/ijms20081907	30	4.29	0.68
SHI L, 2018, J GENET GENOMICS	10.1016/j.jgg.2018.04.003	30	3.75	0.65
CHEN M, 2018, ONCOL REP	10.3892/or.2017.6110	30	3.75	0.65
HEYDARI K, 2018, PATHOL ONCOL RES	10.1007/s12253-017-0222-6	30	3.75	0.65
BAI Z, 2018, CELL PHYSIOL BIOCHEM	10.1159/000485877	30	3.75	0.65
LONG H-C, 2016, INT J MOL MED	10.3892/ijmm.2016.2505	30	3	0.72
FAN C, 2020, CANCER CELL INT	10.1186/s12935-020-01549-5	29	4.83	0.91
YANG B, 2020, J CELL MOL MED	10.1111/jcmm.15019	29	4.83	0.91
XUE L, 2018, J BUON		29	3.63	0.63
FU Q, 2016, ONCOL REP	10.3892/or.2016.5195	29	2.9	0.69
CHO W-C, 2021, TRANSL ONCOL	10.1016/j.tranon.2020.101000	28	5.6	1.57
ZHENG H, 2021, CANCER BIOMARKERS	10.3233/CBM-201740	28	5.6	1.57
LI L, 2020, LIFE SCI	10.1016/j.lfs.2020.118417	28	4.67	0.88
LIU D, 2020, CELL CYCLE	10.1080/15384101.2020.1783058	28	4.67	0.88
ZHANG J, 2020, CANCER BIOL THER	10.1080/15384047.2020.1776075	28	4.67	0.88
HE D, 2019, J CELL PHYSIOL	10.1002/jcp.27877	28	4	0.64
YIN Q, 2019, BIOCHEM CELL BIOL	10.1139/bcb-2018-0302	28	4	0.64
CHEN L, 2018, MOL MED REP	10.3892/mmr.2018.9287	28	3.5	0.61
GU YY, 2019, NEOPLASMA	10.4149/neo_2018_180306N155	28	4	0.64
MA Q, 2018, ONCOL RES	10.3727/096504017x15051741798389	28	3.5	0.61
FIALA O, 2017, TUMOR BIOL	10.1177/1010428317709283	28	3.11	0.48
ZOU J, 2017, BIOCHEM BIOPHYS RES COMMUN	10.1016/j.bbrc.2017.03.162	28	3.11	0.48
ZENG Z-L, 2021, CANCER MED	10.1002/cam4.3777	27	5.4	1.52
MENG F, 2021, CANCER IMMUNOL IMMUNOTHER	10.1007/s00262-021-02862-2	27	5.4	1.52
LI L, 2021, CANCER MANAGE RES	10.2147/CMAR.S297123	27	5.4	1.52
LI S, 2020, BIOMED PHARMACOTHER	10.1016/j.biopha.2020.109889	27	4.5	0.85
JIN X-H, 2020, BMC CANCER	10.1186/s12885-020-06715-6	27	4.5	0.85
ZHAO K, 2020, ONCOTARGETS THER	10.2147/OTT.S241011	27	4.5	0.85
LIU Q, 2018, J BUON		27	3.38	0.59
ZHANG R, 2017, CELL PHYSIOL BIOCHEM	10.1159/000479397	27	3	0.46
QIU G, 2016, ONCOL LETT	10.3892/ol.2016.5312	27	2.7	0.64
WANG X, 2015, TUMOR BIOL	10.1007/s13277-014-2697-z	27	2.45	0.49
JUNG JH, 2019, CANCERS	10.3390/cancers11111684	26	3.71	0.59
TANG L, 2019, ONCOTARGETS THER	10.2147/OTT.S191247	26	3.71	0.59
GONG H, 2018, ONCOL REP	10.3892/or.2018.6199	26	3.25	0.57
LUO Y, 2018, ONCOTARGET	10.18632/oncotarget.23237	26	3.25	0.57
YANG L, 2018, EUR REV MED PHARMACOL SCI	10.26355/eurrev_201808_15619	26	3.25	0.57
LIU W, 2017, ONCOL REP	10.3892/or.2017.5592	26	2.89	0.45
LIU Z, 2015, INT J CLIN EXP MED		26	2.36	0.47
BHOME R, 2022, J EXTRACELL VESICLES	10.1002/jev2.12226	25	6.25	2.48
ZHANG G, 2021, EUR J CLIN INVEST	10.1111/eci.13607	25	5	1.4
DU G, 2021, FRONT ONCOL	10.3389/fonc.2021.634596	25	5	1.4
QU L, 2021, MOL THER ONCOLYTICS	10.1016/j.omto.2021.01.003	25	5	1.4
ZHENG W, 2020, CANCER CELL INT	10.1186/s12935-020-1110-9	25	4.17	0.78
HE Z, 2020, BIOMED PHARMACOTHER	10.1016/j.biopha.2019.109495	25	4.17	0.78
GOPALAN V, 2018, EXP CELL RES	10.1016/j.yexcr.2018.06.025	25	3.13	0.54
LIU H, 2018, ONCOTARGET	10.18632/oncotarget.24380	25	3.13	0.54
JU H, 2018, EUR REV MED PHARMACOL SCI	10.26355/eurrev-201806-15259	25	3.13	0.54
SUN X, 2017, ONCOTARGET	10.18632/oncotarget.10900	25	2.78	0.43
ZHANG N, 2016, ONCOTARGETS THER	10.2147/OTT.S114609	25	2.5	0.6
YE Y-P, 2016, ONCOTARGET	10.18632/oncotarget.11016	25	2.5	0.6
ZHENG L, 2015, INT J CLIN EXP PATHOL		25	2.27	0.45
LI C, 2022, CONTRAST MEDIA MOL IMAGING	10.1155/2022/2878557	24	6	2.38
XU X-H, 2021, FRONT MED	10.3389/fmed.2021.651600	24	4.8	1.35
LUO J, 2021, MOL MED REP	10.3892/mmr.2020.11733	24	4.8	1.35
GUO T, 2021, FRONT ONCOL	10.3389/fonc.2021.684984	24	4.8	1.35
QIAN J, 2020, INT J ONCOL	10.3892/ijo.2020.5128	24	4	0.75
LI X, 2020, ONCOTARGETS THER	10.2147/OTT.S238947	24	4	0.75
ZHANG L, 2019, J CELL BIOCHEM	10.1002/jcb.27894	24	3.43	0.55
HUANG M, 2019, J CANCER	10.7150/jca.28272	24	3.43	0.55
ZHOU W, 2018, ONCOTARGETS THER	10.2147/OTT.S144103	24	3	0.52
SHEN S, 2016, ONCOL LETT	10.3892/ol.2016.5210	24	2.4	0.57
XI L, 2021, CANCER CELL INT	10.1186/s12935-021-01855-6	23	4.6	1.29
XIAO Z, 2021, CANCER CHEMOTHER PHARMACOL	10.1007/s00280-021-04348-5	23	4.6	1.29
ZHANG H, 2021, BIOENGINEERED	10.1080/21655979.2021.1972199	23	4.6	1.29
LI S, 2020, CANCER MANAGE RES	10.2147/CMAR.S270123	23	3.83	0.72
WANG L, 2020, ONCOTARGETS THER-a	10.2147/OTT.S250495	23	3.83	0.72
ZHANG H, 2019, ONCOL LETT	10.3892/ol.2019.11029	23	3.29	0.52
LI L-X, 2019, EUR REV MED PHARMACOL SCI	10.26355/eurrev_201902_17106	23	3.29	0.52
ZHOU J, 2017, INT J MED SCI	10.7150/ijms.19565	23	2.56	0.4
HE PY, 2017, ONCOL REP	10.3892/or.2017.6037	23	2.56	0.4
ZHU X, 2020, J EXP CLIN CANCER RES	10.1186/s13046-020-01717-5	22	3.67	0.69
DU Y-L, 2020, EXP CELL RES	10.1016/j.yexcr.2020.112176	22	3.67	0.69
MIAO X, 2020, DIG LIVER DIS	10.1016/j.dld.2020.07.019	22	3.67	0.69
WU H-B, 2020, AM J TRANSL RES		22	3.67	0.69
KANNATHASAN T, 2020, CANCERS	10.3390/cancers12051231	22	3.67	0.69
SHIRJANG S, 2020, ADV PHARM BULL	10.34172/apb.2020.054	22	3.67	0.69
WANG X, 2020, ONCOTARGETS THER	10.2147/OTT.S240642	22	3.67	0.69
SHAO H, 2019, CANCER MANAGE RES	10.2147/CMAR.S208508	22	3.14	0.5
LIU S, 2017, MOL MED REP	10.3892/mmr.2017.7675	22	2.44	0.38
JIANG Y, 2023, BIOCHEM BIOPHYS RES COMMUN	10.1016/j.bbrc.2022.12.026	21	7	4.24
CHEN Q, 2022, J TRANSL MED	10.1186/s12967-022-03550-0	21	5.25	2.08
CHENG Y, 2022, CANCER BIOTHER RADIOPHARM	10.1089/cbr.2020.3800	21	5.25	2.08
ZHANG JL, 2022, WORLD J SURG ONCOL	10.1186/s12957-022-02500-w	21	5.25	2.08
ZHANG W, 2021, WORLD J SURG ONCOL	10.1186/s12957-021-02173-x	21	4.2	1.18
LAN S-H, 2021, FRONT ONCOL	10.3389/fonc.2021.738144	21	4.2	1.18
MA Z-H, 2021, CYTOKINE	10.1016/j.cyto.2021.155433	21	4.2	1.18
QIAN X-L, 2021, FRONT ONCOL	10.3389/fonc.2021.638537	21	4.2	1.18
ZHOU N, 2021, AM J TRANSL RES		21	4.2	1.18
CHENG C-C, 2020, INT J MOL SCI	10.3390/ijms21197315	21	3.5	0.66
ZHANG H-G, 2021, ONCOL REP	10.3892/or.2020.7825	21	4.2	1.18
LIU Z, 2021, CANCER BIOMARKERS	10.3233/CBM-201733	21	4.2	1.18
PAN S, 2020, LIFE SCI	10.1016/j.lfs.2020.117300	21	3.5	0.66
PAN Y, 2020, BIOMARKERS MED	10.2217/bmm-2019-0534	21	3.5	0.66
BAI N, 2020, CANCER MANAGE RES	10.2147/CMAR.S255866	21	3.5	0.66
LV L, 2019, FRONT ONCOL	10.3389/fonc.2019.01383	21	3	0.48
CONG J, 2020, CANCER MANAGE RES	10.2147/CMAR.S255125	21	3.5	0.66
HE X, 2020, ONCOTARGETS THER	10.2147/OTT.S244778	21	3.5	0.66
FU Y, 2019, MOL CARCINOG	10.1002/mc.23101	21	3	0.48
BAI L, 2022, ANTI-CANCER DRUGS	10.1097/CAD.0000000000001221	20	5	1.98
XU H, 2021, BMC CANCER	10.1186/s12885-021-08419-x	20	4	1.12
ZHU S, 2021, J MOL HISTOL	10.1007/s10735-020-09942-0	20	4	1.12
BAYAT Z, 2021, BIOL CHEM	10.1515/hsz-2019-0407	20	4	1.12
XU Y-J, 2021, EPIGENOMICS	10.2217/epi-2021-0130	20	4	1.12
SHI Y, 2020, J CELL MOL MED	10.1111/jcmm.15282	20	3.33	0.63
CHEN D, 2020, J CANCER	10.7150/jca.49809	20	3.33	0.63
SAIEVA L, 2020, INT J MOL SCI	10.3390/ijms21113832	20	3.33	0.63
CHEN M-S, 2020, CANCER MANAGE RES	10.2147/CMAR.S254185	20	3.33	0.63
LIU C, 2020, ONCOTARGETS THER	10.2147/OTT.S237580	20	3.33	0.63
PENG H, 2019, EUR REV MED PHARMACOL SCI	10.26355/eurrev_201910_19144	20	2.86	0.46
TANG J-T, 2019, J CELL MOL MED	10.1111/jcmm.14245	20	2.86	0.46
SONG J-J, 2019, EUR REV MED PHARMACOL SCI	10.26355/eurrev_201901_16870	20	2.86	0.46
LI X-W, 2018, EUR REV MED PHARMACOL SCI	10.26355/eurrev-201811-16258	20	2.5	0.43
LI Y, 2016, EXP MOL PATHOL	10.1016/j.yexmp.2016.10.006	20	2	0.48
ZHENG G-X, 2016, WORLD J GASTROENTEROL	10.3748/wjg.v22.i24.5589	20	2	0.48
LI C-F, 2017, EUR J PHARMACOL	10.1016/j.ejphar.2017.04.023	20	2.22	0.34
QU LL, 2015, INT J MOL MED	10.3892/ijmm.2015.2145	20	1.82	0.36
HU B, 2021, CANCER BIOTHER RADIOPHARM	10.1089/cbr.2019.3291	19	3.8	1.07
MA G, 2021, INT J MOL MED	10.3892/IJMM.2021.4971	19	3.8	1.07
DU F, 2020, J CELL MOL MED	10.1111/jcmm.15603	19	3.17	0.6
WANG A, 2020, INFLAMMATORY BOWEL DIS	10.1093/ibd/izz281	19	3.17	0.6
YU C, 2020, J CELL BIOCHEM	10.1002/jcb.29428	19	3.17	0.6
CHEN R, 2020, CANCER MANAGE RES	10.2147/CMAR.S274447	19	3.17	0.6
WANG Y, 2020, ONCOTARGETS THER	10.2147/OTT.S242929	19	3.17	0.6
LIN Y, 2019, FRONT CELL DEV BIOL	10.3389/fcell.2019.00266	19	2.71	0.43
YE J, 2019, FRONT ONCOL	10.3389/fonc.2019.01251	19	2.71	0.43
LIU F, 2019, ONCOTARGETS THER	10.2147/OTT.S213301	19	2.71	0.43
LING Y, 2019, BIOCHEM BIOPHYS RES COMMUN	10.1016/j.bbrc.2019.04.092	19	2.71	0.43
LIN Y, 2019, ACTA BIOCHIM BIOPHYS SIN	10.1093/abbs/gmz042	19	2.71	0.43
LI X, 2019, INT J BIOCHEM CELL BIOL	10.1016/j.biocel.2019.04.002	19	2.71	0.43
LI D, 2019, ONCOTARGETS THER	10.2147/OTT.S201310	19	2.71	0.43
CHEN Y, 2018, J PHARM PHARMACOL	10.1111/jphp.12913	19	2.38	0.41
YAO YF, 2018, ONCOTARGETS THER	10.2147/OTT.S161835	19	2.38	0.41
LI Q, 2023, ENVIRON TOXICOL	10.1002/tox.23670	18	6	3.63
HE S, 2023, CELL ONCOL	10.1007/s13402-023-00839-0	18	6	3.63
YUAN H-H, 2022, J CANCER	10.7150/jca.65687	18	4.5	1.79
TAO L, 2022, FRONT ONCOL	10.3389/fonc.2021.758336	18	4.5	1.79
YU J, 2021, EUR J CLIN INVEST	10.1111/eci.13540	18	3.6	1.01
NERSISYAN S, 2021, FRONT GENET	10.3389/fgene.2021.662468	18	3.6	1.01
TAMJIDIFAR R, 2021, J GASTROINTEST CANCER	10.1007/s12029-019-00356-0	18	3.6	1.01
YAN F, 2020, J SURG RES	10.1016/j.jss.2020.05.078	18	3	0.57
YE H, 2020, ONCOTARGETS THER	10.2147/OTT.S277254	18	3	0.57
SHAO H-J, 2019, EUR REV MED PHARMACOL SCI	10.26355/eurrev_201905_17801	18	2.57	0.41
WANG C, 2019, EUR REV MED PHARMACOL SCI	10.26355/eurrev_201907_18425	18	2.57	0.41
YIN J, 2018, ONCOL LETT	10.3892/ol.2018.9121	18	2.25	0.39
KIM Y-J, 2019, CANCER LETT	10.1016/j.canlet.2018.10.029	18	2.57	0.41
XU Y, 2018, EUR REV MED PHARMACOL SCI		18	2.25	0.39
WANG Q, 2017, ONCOL LETT	10.3892/ol.2017.5570	18	2	0.31
JIANG Y, 2015, TUMOR BIOL	10.1007/s13277-015-3489-9	18	1.64	0.32
HUANG W, 2022, ANTI-CANCER DRUGS	10.1097/CAD.0000000000001289	17	4.25	1.69
YANG Y, 2022, CYTOTECHNOLOGY	10.1007/s10616-021-00506-y	17	4.25	1.69
ZHANG B, 2021, PATHOL RES PRACT	10.1016/j.prp.2021.153494	17	3.4	0.96
LI Q, 2021, FRONT ONCOL	10.3389/fonc.2021.626620	17	3.4	0.96
XI C, 2020, EUR REV MED PHARMACOL SCI	10.26355/eurrev_202010_23405	17	2.83	0.53
WANG G, 2020, CANCER MANAGE RES	10.2147/CMAR.S273484	17	2.83	0.53
QIAO P, 2018, ONCOL REP	10.3892/or.2018.6636	17	2.13	0.37
YUNQI H, 2019, ONCOL RES	10.3727/096504018X15220579006875	17	2.43	0.39
GU J, 2021, WORLD J SURG ONCOL	10.1186/s12957-021-02389-x	16	3.2	0.9
ZHANG Y, 2021, J BIOL RES	10.1186/s40709-021-00135-8	16	3.2	0.9
ZHANG L, 2021, WORLD J SURG ONCOL	10.1186/s12957-021-02407-y	16	3.2	0.9
CHEN B, 2021, FRONT ONCOL	10.3389/fonc.2020.577229	16	3.2	0.9
LI Y-P, 2021, BIOENGINEERED	10.1080/21655979.2021.1880717	16	3.2	0.9
WANG X, 2021, BIOCHEM CELL BIOL	10.1139/bcb-2020-0017	16	3.2	0.9
FAN H-N, 2020, J BIOL REGUL HOMEOSTATIC AGENTS		16	2.67	0.5
ZHANG H, 2020, FRONT GENET	10.3389/fgene.2020.577948	16	2.67	0.5
JAHROMI ZF, 2019, EXCLI J	10.17179/excli2019-1166	16	2.29	0.36
CHEN Y, 2019, AM J TRANSL RES		16	2.29	0.36
ZHOU N, 2018, ONCOL REP	10.3892/or.2018.6640	16	2	0.35
HUANG R, 2018, EUR REV MED PHARMACOL SCI	10.26355/eurrev_201805_14989	16	2	0.35
CHEN Y, 2017, INT J CLIN EXP PATHOL		16	1.78	0.27
FU Q, 2016, TUMOR BIOL	10.1007/s13277-016-5438-7	16	1.6	0.38
LU W, 2022, J BIOCHEM	10.1093/jb/mvab011	15	3.75	1.49
YU W, 2022, J CANCER	10.7150/jca.65614	15	3.75	1.49
LIANG H, 2021, CANCER CELL INT	10.1186/s12935-021-02188-0	15	3	0.84
WEI J, 2021, CANCER MANAGE RES	10.2147/CMAR.S295833	15	3	0.84
HAN Y, 2021, MOL MED REP	10.3892/mmr.2020.11778	15	3	0.84
LIU S-J, 2021, LIFE SCI	10.1016/j.lfs.2021.119569	15	3	0.84
RUAN T, 2021, TECHNOL CANCER RES TREAT	10.1177/1533033820964238	15	3	0.84
YANG L, 2020, CANCER CELL INT	10.1186/s12935-020-01543-x	15	2.5	0.47
WANG Y, 2020, CANCER MANAGE RES	10.2147/CMAR.S254815	15	2.5	0.47
ZHANG Q, 2020, ONCOTARGETS THER	10.2147/OTT.S234666	15	2.5	0.47
ZHAO W, 2019, ONCOL LETT	10.3892/ol.2019.10581	15	2.14	0.34
WANG W-X, 2019, EUR REV MED PHARMACOL SCI	10.26355/eurrev_201908_18530	15	2.14	0.34
XU C, 2017, BIOMED REP	10.3892/br.2016.815	15	1.67	0.26
LI Y, 2021, J TRANSL MED	10.1186/s12967-021-03102-y	14	2.8	0.79
YAN S, 2021, CELL SIGNAL	10.1016/j.cellsig.2020.109845	14	2.8	0.79
ZHENG X-Y, 2021, CANCER BIOMARKERS	10.3233/CBM-201709	14	2.8	0.79
YANG Z, 2020, J CELL PHYSIOL	10.1002/jcp.29650	14	2.33	0.44
JAVANMARD A-R, 2020, J CANCER RES CLIN ONCOL	10.1007/s00432-020-03145-6	14	2.33	0.44
ZHAO H, 2020, BIOCHEM GENET	10.1007/s10528-020-09949-y	14	2.33	0.44
JIANG H-Y, 2020, EUR REV MED PHARMACOL SCI	10.26355/eurrev_202003_20505	14	2.33	0.44
LI R, 2019, BIOCHEM BIOPHYS RES COMMUN	10.1016/j.bbrc.2018.12.053	14	2	0.32
TSAI H-L, 2019, J CELL MOL MED	10.1111/jcmm.14257	14	2	0.32
WANG B, 2018, INT J ONCOL	10.3892/ijo.2018.4444	14	1.75	0.3
CUI B-H, 2018, EXP THER MED	10.3892/etm.2018.6259	14	1.75	0.3
LI L, 2018, J BUON		14	1.75	0.3
LI K-P, 2018, MOL MED REP	10.3892/mmr.2017.8207	14	1.75	0.3
SHI D, 2015, INDIAN J CANCER	10.4103/0019-509X.172513	14	1.27	0.25
PEI W, 2023, GENE	10.1016/j.gene.2023.147692	13	4.33	2.62
WENG C, 2022, MOL THER NUCL ACIDS	10.1016/j.omtn.2022.01.017	13	3.25	1.29
YANG T, 2022, MOL CELL BIOCHEM	10.1007/s11010-022-04458-5	13	3.25	1.29
LIU Q, 2021, DIAGN PATHOL	10.1186/s13000-021-01101-7	13	2.6	0.73
ZHANG L, 2021, DIG DIS SCI	10.1007/s10620-020-06579-7	13	2.6	0.73
LAI F, 2020, J GENE MED	10.1002/jgm.3262	13	2.17	0.41
WEI R, 2020, FRONT ONCOL	10.3389/fonc.2020.01372	13	2.17	0.41
LIAO X, 2020, J CELL BIOCHEM	10.1002/jcb.29618	13	2.17	0.41
SU X, 2020, ONCOTARGETS THER	10.2147/OTT.S235940	13	2.17	0.41
FENG H, 2020, CANCER MANAGE RES	10.2147/CMAR.S231709	13	2.17	0.41
YU C, 2020, ONCOTARGETS THER	10.2147/OTT.S249494	13	2.17	0.41
ZHAO D-W, 2019, EUR REV MED PHARMACOL SCI	10.26355/eurrev_201904_17696	13	1.86	0.3
GAO S-J, 2018, ONCOL LETT	10.3892/ol.2018.8461	13	1.63	0.28
LIANG C, 2022, J GENE MED	10.1002/jgm.3308	12	3	1.19
ZHANG Y, 2022, J CANCER	10.7150/jca.65885	12	3	1.19
MAO G, 2021, J GENE MED	10.1002/jgm.3388	12	2.4	0.67
XU D, 2021, FRONT ONCOL	10.3389/fonc.2021.640276	12	2.4	0.67
CUI X, 2021, FRONT ONCOL	10.3389/fonc.2020.531244	12	2.4	0.67
ZHOU D, 2021, BIOENGINEERED	10.1080/21655979.2021.2003941	12	2.4	0.67
ZHANG W, 2021, FRONT ONCOL	10.3389/fonc.2021.657650	12	2.4	0.67
XIE X-Q, 2020, MOL THER ONCOLYTICS	10.1016/j.omto.2020.04.003	12	2	0.38
SU D-W, 2020, EUR REV MED PHARMACOL SCI	10.26355/eurrev_202009_22820	12	2	0.38
XU Y, 2020, EUR REV MED PHARMACOL SCI	10.26355/eurrev_202010_23406	12	2	0.38
WANG L, 2020, ONCOTARGETS THER	10.2147/OTT.S254489	12	2	0.38
MA Y-L, 2020, EUR REV MED PHARMACOL SCI	10.26355/eurrev_202003_20507	12	2	0.38
ZHOU Y, 2020, NEOPLASMA	10.4149/neo_2019_190508N411	12	2	0.38
HUANG C, 2018, DNA CELL BIOL	10.1089/dna.2017.3804	12	1.5	0.26
DENG J, 2023, CELL SIGNAL	10.1016/j.cellsig.2022.110517	11	3.67	2.22
YANG L, 2021, ANTI-CANCER DRUGS	10.1097/CAD.0000000000001084	11	2.2	0.62
HIRAIDE S, 2021, CANCER SCI	10.1111/cas.15075	11	2.2	0.62
ZHAO F, 2021, CANCERS	10.3390/cancers13133323	11	2.2	0.62
WANG G, 2021, CANCER MANAGE RES	10.2147/CMAR.S323437	11	2.2	0.62
FANG G, 2021, BIOENGINEERED	10.1080/21655979.2021.1967076	11	2.2	0.62
YU C, 2021, CANCER MANAGE RES	10.2147/CMAR.S281377	11	2.2	0.62
LI T, 2021, AGING	10.18632/aging.203225	11	2.2	0.62
MAHER E, 2020, MIDDLE EAST J CANCER	10.30476/mejc.2020.83146.1139	11	1.83	0.35
DING D-Y, 2020, EUR REV MED PHARMACOL SCI	10.26355/eurrev_202003_20665	11	1.83	0.35
ZHU P, 2019, ONCOTARGETS THER	10.2147/OTT.S190998	11	1.57	0.25
LI S, 2016, AM J CANCER RES		11	1.1	0.26
WU M, 2016, IRAN J BASIC MED SCI		11	1.1	0.26
LI W, 2023, CANCER MED	10.1002/cam4.5550	10	3.33	2.02
ZHAO D-Y, 2022, WORLD J CLIN CASES	10.12998/wjcc.v10.i16.5165	10	2.5	0.99
LIU Y, 2022, J TRANSL MED	10.1186/s12967-022-03308-8	10	2.5	0.99
SU S, 2022, BIOCHEM GENET	10.1007/s10528-021-10111-5	10	2.5	0.99
CHENGLING L, 2021, MOL MED	10.1186/s10020-021-00282-7	10	2	0.56
KONG W-Q, 2021, CANCER BIOTHER RADIOPHARM	10.1089/cbr.2020.3589	10	2	0.56
WANG J, 2021, CANCER CELL INT	10.1186/s12935-021-02353-5	10	2	0.56
LOU T, 2022, OPEN MED	10.1515/med-2022-0474	10	2.5	0.99
MA Y, 2021, J MICROBIOL BIOTECHNOL	10.4014/jmb.2103.03001	10	2	0.56
MA M, 2021, FUTURE ONCOL	10.2217/fon-2020-0420	10	2	0.56
SHEN Y, 2021, CANCER BIOTHER RADIOPHARM	10.1089/cbr.2019.3059	10	2	0.56
JIANG H, 2020, CANCER BIOL THER	10.1080/15384047.2020.1824514	10	1.67	0.31
ZHAO Y, 2020, EUR J PHARMACOL	10.1016/j.ejphar.2020.173459	10	1.67	0.31
LI S, 2021, AM J TRANSL RES		10	2	0.56
MA C, 2020, CANCER MANAGE RES	10.2147/CMAR.S252786	10	1.67	0.31
WANG W, 2020, CANCER CELL INT	10.1186/s12935-020-01424-3	10	1.67	0.31
ZHU G, 2020, CANCER GENOMICS PROTEOMICS	10.21873/cgp.20164	10	1.67	0.31
PAN Y, 2018, ONCOL REP	10.3892/or.2018.6309	10	1.25	0.22
LIU H, 2023, MOL CELL BIOCHEM	10.1007/s11010-022-04543-9	9	3	1.82
CHEN H, 2023, TRANSL ONCOL	10.1016/j.tranon.2022.101604	9	3	1.82
BAYAT A, 2022, MOL BIOL REP	10.1007/s11033-022-07462-6	9	2.25	0.89
GAO Y, 2022, ANTI-CANCER DRUGS	10.1097/CAD.0000000000001285	9	2.25	0.89
ZHANG W, 2022, CANCER CELL INT	10.1186/s12935-022-02455-8	9	2.25	0.89
LI L, 2022, BIOENGINEERED	10.1080/21655979.2021.2022267	9	2.25	0.89
HAN B, 2022, DIG DIS SCI	10.1007/s10620-021-06859-w	9	2.25	0.89
WANG S, 2021, CANCER BIOTHER RADIOPHARM	10.1089/cbr.2020.3608	9	1.8	0.51
ZHANG H-R, 2021, BIOCHEM BIOPHYS RES COMMUN	10.1016/j.bbrc.2021.04.018	9	1.8	0.51
HAN L, 2021, FRONT GENET	10.3389/fgene.2021.666833	9	1.8	0.51
ZHAO M, 2021, BIOCHEM PHARMACOL	10.1016/j.bcp.2021.114610	9	1.8	0.51
LIU D, 2021, FRONT GENET	10.3389/fgene.2021.671337	9	1.8	0.51
WU C, 2021, MOL MED REP	10.3892/mmr.2021.12196	9	1.8	0.51
YU Y, 2021, FRONT CELL DEV BIOL	10.3389/fcell.2021.682543	9	1.8	0.51
LIANG R, 2021, BIOCHEM BIOPHYS RES COMMUN	10.1016/j.bbrc.2020.10.041	9	1.8	0.51
SI G, 2021, NEOPLASMA	10.4149/neo_2020_200924N1018	9	1.8	0.51
CHENG B, 2020, EUR REV MED PHARMACOL SCI	10.26355/eurrev_202009_23019	9	1.5	0.28
HU Y, 2016, ANTI-CANCER AGENTS MED CHEM	10.2174/1871520615666150507122434	9	0.9	0.21
ZHANG Q, 2023, FRONT ONCOL	10.3389/fonc.2023.1056903	8	2.67	1.61
WANG X-W, 2023, CANCER BIOL THER	10.1080/15384047.2023.2235770	8	2.67	1.61
HUANG Y, 2022, BIOCHEM GENET	10.1007/s10528-021-10171-7	8	2	0.79
MA W, 2022, BIOCHEM GENET	10.1007/s10528-021-10148-6	8	2	0.79
MARTENS-DE KEMP SR, 2022, NEOPLASIA	10.1016/j.neo.2022.100820	8	2	0.79
YAN D, 2022, J GASTROENTEROL HEPATOL	10.1111/jgh.15862	8	2	0.79
JIN R-R, 2022, HISTOL HISTOPATHOL	10.14670/HH-18-526	8	2	0.79
WANG W, 2022, J GASTROENTEROL HEPATOL	10.1111/jgh.15829	8	2	0.79
YUFENG Z, 2021, FRONT GENET	10.3389/fgene.2021.738559	8	1.6	0.45
HUANG R, 2022, ACTA BIOCHIM POL	10.18388/abp.2020_5813	8	2	0.79
CHEN J, 2021, CANCER MANAGE RES	10.2147/CMAR.S332384	8	1.6	0.45
ZHOU W, 2021, MOL MED REP	10.3892/mmr.2021.12206	8	1.6	0.45
LI H, 2021, PATHOL RES PRACT	10.1016/j.prp.2021.153521	8	1.6	0.45
HU S-S, 2021, EUR REV MED PHARMACOL SCI	10.26355/eurrev_202102_24837	8	1.6	0.45
YANG D, 2020, CANCER MANAGE RES	10.2147/CMAR.S272652	8	1.33	0.25
WANG J, 2020, ONCOL LETT	10.3892/ol.2020.11598	8	1.33	0.25
ZHANG J, 2018, ONCOL LETT	10.3892/ol.2018.8275	8	1	0.17
ZHU J, 2023, J CELL MOL MED	10.1111/jcmm.17798	7	2.33	1.41
YU L, 2023, BIOCHEM GENET	10.1007/s10528-023-10355-3	7	2.33	1.41
HE F, 2023, MOL CARCINOG	10.1002/mc.23522	7	2.33	1.41
CHEN S, 2023, ACTA BIOCHIM BIOPHYS SIN	10.3724/abbs.2023065	7	2.33	1.41
YANG F-S, 2023, KAOHSIUNG J MED SCI	10.1002/kjm2.12698	7	2.33	1.41
ZHAO X, 2022, MOL MED REP	10.3892/mmr.2022.12767	7	1.75	0.69
LI J, 2022, BIOCHEM GENET	10.1007/s10528-022-10207-6	7	1.75	0.69
DING X, 2022, CELL BIOL INT	10.1002/cbin.11774	7	1.75	0.69
KANG L, 2022, CELL J	10.22074/cellj.2022.8036	7	1.75	0.69
DONG H, 2022, IMMUNOBIOLOGY	10.1016/j.imbio.2022.152176	7	1.75	0.69
LI H, 2022, EUR J HISTOCHEM	10.4081/ejh.2022.3381	7	1.75	0.69
HUANG L, 2021, WORLD J SURG ONCOL	10.1186/s12957-021-02368-2	7	1.4	0.39
SONG D, 2022, CELL CYCLE	10.1080/15384101.2022.2029240	7	1.75	0.69
LI F, 2021, CELL SIGNAL	10.1016/j.cellsig.2021.110103	7	1.4	0.39
XU Y, 2021, AM J TRANSL RES		7	1.4	0.39
CHEN H, 2021, OPEN MED	10.1515/med-2021-0358	7	1.4	0.39
LUO Z, 2021, BIOENGINEERED	10.1080/21655979.2021.1985259	7	1.4	0.39
LIU S, 2021, INT J MOL SCI	10.3390/ijms22115877	7	1.4	0.39
LIANG H, 2021, ONCOTARGETS THER	10.2147/OTT.S301233	7	1.4	0.39
XIAO Y, 2020, TRANSL CANCER RES	10.21037/tcr.2020.03.03	7	1.17	0.22
LIU Y, 2019, CANCER BIOTHER RADIOPHARM	10.1089/cbr.2018.2749	7	1	0.16
YANG D, 2018, MOL MED REP	10.3892/mmr.2018.9540	7	0.88	0.15
GAO S, 2023, BIOCHEM GENET	10.1007/s10528-022-10316-2	6	2	1.21
DUAN B, 2023, ANTI-CANCER DRUGS	10.1097/CAD.0000000000001478	6	2	1.21
PICCINNO E, 2023, INT J MOL SCI	10.3390/ijms242317084	6	2	1.21
WANG S, 2023, HISTOL HISTOPATHOL	10.14670/HH-18-502	6	2	1.21
GAO C, 2022, PATHOL RES PRACT	10.1016/j.prp.2022.154227	6	1.5	0.6
WANG C, 2022, BMC CANCER	10.1186/s12885-022-10028-1	6	1.5	0.6
CASTELLANI G, 2022, FRONT ONCOL	10.3389/fonc.2022.867886	6	1.5	0.6
XIE J, 2022, J CLIN LAB ANAL	10.1002/jcla.24710	6	1.5	0.6
HOZAKA Y, 2021, INT J MOL SCI	10.3390/ijms22189876	6	1.2	0.34
WANG W, 2022, CELL CYCLE	10.1080/15384101.2022.2054245	6	1.5	0.6
RONG Z, 2021, J EXP CLIN CANCER RES	10.1186/s13046-021-02126-y	6	1.2	0.34
JIANG Y, 2021, J PHYSIOL BIOCHEM	10.1007/s13105-021-00832-x	6	1.2	0.34
ZHAO X, 2022, PATHOL RES PRACT	10.1016/j.prp.2021.153704	6	1.5	0.6
SONG B, 2022, ARCH MED RES	10.1016/j.arcmed.2021.06.001	6	1.5	0.6
ZHANG T, 2021, ADV CLIN EXP MED	10.17219/acem/135693	6	1.2	0.34
XIAO W, 2023, PATHOL RES PRACT	10.1016/j.prp.2023.154695	5	1.67	1.01
XUAN B, 2023, APPL BIOCHEM BIOTECHNOL	10.1007/s12010-022-04268-x	5	1.67	1.01
JIA Q, 2023, CANCER BIOL THER	10.1080/15384047.2023.2226421	5	1.67	1.01
YU Q, 2023, APPL BIOCHEM BIOTECHNOL	10.1007/s12010-023-04456-3	5	1.67	1.01
YAN G, 2023, PEERJ	10.7717/peerj.15602	5	1.67	1.01
SONG J, 2023, J EXP CLIN CANCER RES	10.1186/s13046-023-02887-8	5	1.67	1.01
GHAFOURI I, 2023, J CANCER RES CLIN ONCOL	10.1007/s00432-023-05095-1	5	1.67	1.01
QIAO X-X, 2023, CANCER CELL INT	10.1186/s12935-023-03072-9	5	1.67	1.01
WANG H, 2023, BIOCHIM BIOPHYS ACTA MOL BASIS DIS	10.1016/j.bbadis.2023.166821	5	1.67	1.01
SONG M, 2023, HISTOL HISTOPATHOL	10.14670/HH-18-494	5	1.67	1.01
TANG G, 2022, J GENET	10.1007/s12041-022-01367-w	5	1.25	0.5
ZHAO C, 2022, J BIOENERG BIOMEMBR	10.1007/s10863-022-09938-3	5	1.25	0.5
JIN Z, 2022, FRONT ONCOL	10.3389/fonc.2022.843064	5	1.25	0.5
ZHANG X, 2022, BIOCHEM BIOPHYS RES COMMUN	10.1016/j.bbrc.2022.04.006	5	1.25	0.5
NAN S, 2022, CANCER CELL INT	10.1186/s12935-021-02176-4	5	1.25	0.5
YANG M, 2022, MOL BIOTECHNOL	10.1007/s12033-021-00444-2	5	1.25	0.5
LIU J, 2022, BIOCHEM GENET	10.1007/s10528-022-10224-5	5	1.25	0.5
ZHANG T, 2022, J CLIN LAB ANAL	10.1002/jcla.24533	5	1.25	0.5
ZHANG Y, 2022, ANTI-CANCER DRUGS	10.1097/CAD.0000000000001164	5	1.25	0.5
WANG L, 2022, BIOENGINEERED	10.1080/21655979.2022.2051857	5	1.25	0.5
ABDUL-MAKSOUD RS, 2021, BIOTECHNOL APPL BIOCHEM	10.1002/bab.1986	5	1	0.28
LIU H, 2019, ONCOL REP	10.3892/or.2019.7359	5	0.71	0.11
WANG XJ, 2016, GENET MOL RES	10.4238/gmr.15028077	5	0.5	0.12
ZHANG J, 2024, J GASTROENTEROL HEPATOL	10.1111/jgh.16345	4	2	6.2
JIANG F, 2023, MOL PHARM	10.1021/acs.molpharmaceut.3c00276	4	1.33	0.81
WANG Z, 2023, MOL CELL BIOCHEM	10.1007/s11010-022-04551-9	4	1.33	0.81
MIAO Z, 2023, EUR J PHARMACOL	10.1016/j.ejphar.2023.175722	4	1.33	0.81
MARTINO E, 2023, CANCERS	10.3390/cancers15174342	4	1.33	0.81
YAO H, 2023, MOL CARCINOG	10.1002/mc.23523	4	1.33	0.81
ZHU X, 2023, PATHOL RES PRACT	10.1016/j.prp.2023.154389	4	1.33	0.81
XU L, 2022, BMC CANCER	10.1186/s12885-022-09566-5	4	1	0.4
SUN JM, 2022, CLIN TRANSL ONCOL	10.1007/s12094-022-02845-4	4	1	0.4
HORAK J, 2022, FRONT ONCOL	10.3389/fonc.2022.959407	4	1	0.4
TAN Y, 2022, J GASTROINTEST ONCOL	10.21037/jgo-22-672	4	1	0.4
GHONBALANI ZN, 2022, J GASTROINTEST CANCER	10.1007/s12029-021-00614-0	4	1	0.4
HOU J, 2022, EUR J MED RES	10.1186/s40001-022-00750-8	4	1	0.4
HONG F, 2022, J CLIN LAB ANAL	10.1002/jcla.24641	4	1	0.4
XU P, 2022, BMC GASTROENTEROL	10.1186/s12876-022-02622-1	4	1	0.4
DENG J, 2022, BIOCHEM BIOPHYS RES COMMUN	10.1016/j.bbrc.2022.05.045	4	1	0.4
SUI X, 2022, PATHOL RES PRACT	10.1016/j.prp.2022.154064	4	1	0.4
REN Y, 2022, BIOCHEM BIOPHYS RES COMMUN	10.1016/j.bbrc.2022.01.063	4	1	0.4
WU H, 2022, TECHNOL CANCER RES TREAT	10.1177/15330338221085348	4	1	0.4
HU F, 2021, CELL BIOL INT	10.1002/cbin.11594	4	0.8	0.22
CHENG Y, 2021, J CANCER	10.7150/jca.60647	4	0.8	0.22
YANG H, 2020, ONCOL REP	10.3892/or.2020.7755	4	0.67	0.13
SONG X, 2019, CELL MOL BIOL	10.14715/cmb/2019.65.6.9	4	0.57	0.09
DENG Q, 2024, BIOTECHNOL GENET ENG REV	10.1080/02648725.2023.2193465	3	1.5	4.65
LI Z, 2024, AGING	10.18632/aging.205274	3	1.5	4.65
ZHANG L, 2023, BIOCHEM GENET	10.1007/s10528-023-10339-3	3	1	0.61
LIU C, 2023, BIOCHEM GENET	10.1007/s10528-022-10329-x	3	1	0.61
ZHANG Y, 2023, J BIOCHEM MOL TOXICOL	10.1002/jbt.23297	3	1	0.61
ZHANG Q, 2023, INT J MOL SCI	10.3390/ijms242316740	3	1	0.61
LU Y, 2023, WORLD J GASTROINTEST ONCOLOGY	10.4251/wjgo.v15.i1.76	3	1	0.61
ZHANG B, 2023, MOL CELL BIOCHEM	10.1007/s11010-022-04525-x	3	1	0.61
ZOU L, 2023, NUCLEOSIDES NUCLEOTIDES NUCLEIC ACIDS	10.1080/15257770.2022.2112050	3	1	0.61
GONG S-X, 2022, KAOHSIUNG J MED SCI	10.1002/kjm2.12589	3	0.75	0.3
HAN B, 2022, J CANCER RES CLIN ONCOL	10.1007/s00432-022-03951-0	3	0.75	0.3
XIAO W, 2022, GENES GENOMICS	10.1007/s13258-021-01141-9	3	0.75	0.3
LI X, 2022, ENVIRON TOXICOL	10.1002/tox.23410	3	0.75	0.3
XIANG F, 2022, CANCER MANAGE RES	10.2147/CMAR.S351518	3	0.75	0.3
QI L, 2022, COMPUT STRUCT BIOTECHNOL J	10.1016/j.csbj.2022.07.021	3	0.75	0.3
LI N, 2022, OPEN MED	10.1515/med-2022-0500	3	0.75	0.3
BAI Y, 2022, CELL CYCLE	10.1080/15384101.2022.2097824	3	0.75	0.3
LI X, 2021, TROP J PHARM RES	10.4314/tjpr.v20i7.3	3	0.6	0.17
WANG Y, 2020, MOL CARCINOG	10.1002/mc.23229	3	0.5	0.09
YANG X-D, 2018, INT J IMMUNOPATHOL PHARMACOL	10.1177/2058738418817701	3	0.38	0.07
YE C, 2016, TRANSL CANCER RES	10.21037/tcr.2016.12.10	3	0.3	0.07
HE X, 2016, INT J CLIN EXP PATHOL		3	0.3	0.07
WANG D, 2016, TRANSL CANCER RES	10.21037/tcr.2016.10.46	3	0.3	0.07
CHEN Y, 2024, PHYTOTHER RES	10.1002/ptr.8095	2	1	3.1
PENG S, 2024, BIOL CHEM	10.1515/hsz-2022-0328	2	1	3.1
WANG J, 2024, J BIOCHEM MOL TOXICOL	10.1002/jbt.23772	2	1	3.1
YU J-H, 2024, TRANSL ONCOL	10.1016/j.tranon.2023.101823	2	1	3.1
WU Y, 2024, CANCER MED	10.1002/cam4.7117	2	1	3.1
ZHONG X, 2024, PATHOL RES PRACT	10.1016/j.prp.2023.154950	2	1	3.1
WANG M, 2024, J TRANSL MED	10.1186/s12967-024-05286-5	2	1	3.1
GAO X, 2024, ENVIRON TOXICOL	10.1002/tox.23983	2	1	3.1
XU Z, 2024, PROTEIN PEPT LETT	10.2174/0109298665248028231122064831	2	1	3.1
LI C, 2023, BIOCHEM GENET	10.1007/s10528-022-10262-z	2	0.67	0.4
SANTOS A, 2023, INT J MOL SCI	10.3390/ijms24097779	2	0.67	0.4
LIN Z, 2023, CELL MOL BIOENG	10.1007/s12195-022-00756-6	2	0.67	0.4
LIU H, 2023, BMC MED GENOMICS	10.1186/s12920-023-01763-w	2	0.67	0.4
TANG S, 2023, J BIOCHEM MOL TOXICOL	10.1002/jbt.23509	2	0.67	0.4
WU C-C, 2023, KAOHSIUNG J MED SCI	10.1002/kjm2.12749	2	0.67	0.4
LI F, 2023, CELL MOL BIOL	10.14715/cmb/2023.69.12.17	2	0.67	0.4
HUANG L, 2023, HISTOL HISTOPATHOL	10.14670/HH-18-598	2	0.67	0.4
MAO Z, 2023, BIOCHEM GENET	10.1007/s10528-022-10287-4	2	0.67	0.4
JIANG L, 2023, BIOCELL	10.32604/biocell.2023.029516	2	0.67	0.4
LI J, 2023, MOL BIOTECHNOL	10.1007/s12033-022-00628-4	2	0.67	0.4
YU Y, 2022, TROP J PHARM RES	10.4314/tjpr.v21i4.7	2	0.5	0.2
ZOU Q-T, 2023, CELL BIOL INT	10.1002/cbin.11926	2	0.67	0.4
DONG J-X, 2022, J PHYSIOL PHARMACOL	10.26402/jpp.2022.4.04	2	0.5	0.2
NI Q, 2023, BIOCHEM BIOPHYS RES COMMUN	10.1016/j.bbrc.2022.11.054	2	0.67	0.4
XU M, 2020, LAT AM J PHARM		2	0.33	0.06
GU J-F, 2017, INT J CLIN EXP PATHOL		2	0.22	0.03
LIU J, 2024, FRONT BIOSCI LANDMARK	10.31083/j.fbl2902053	1	0.5	1.55
BI L, 2024, CELL MOL BIOL	10.14715/cmb/2024.70.1.20	1	0.5	1.55
LV L, 2024, MOL CELL BIOCHEM	10.1007/s11010-023-04819-8	1	0.5	1.55
CHEN Y, 2024, PATHOL RES PRACT	10.1016/j.prp.2024.155281	1	0.5	1.55
HUANG M, 2024, J CANCER RES CLIN ONCOL	10.1007/s00432-024-05643-3	1	0.5	1.55
YANG LM, 2024, BIOMED ENVIRON SCI	10.3967/bes2023.144	1	0.5	1.55
ZHANG L, 2024, BIOTECHNOL GENET ENG REV	10.1080/02648725.2023.2199243	1	0.5	1.55
MAO Y, 2024, MOL CELL BIOCHEM	10.1007/s11010-023-04773-5	1	0.5	1.55
DENG H, 2024, BIOCHEM GENET	10.1007/s10528-023-10546-y	1	0.5	1.55
LI Y, 2024, DRUG DEV RES	10.1002/ddr.22141	1	0.5	1.55
PICCINNO E, 2024, INT J MOL SCI	10.3390/ijms25115980	1	0.5	1.55
LIANG Y, 2024, J EXP CLIN CANCER RES	10.1186/s13046-024-03204-7	1	0.5	1.55
YANG X, 2023, CHIN J PHYSIOL	10.4103/cjop.CJOP-D-23-00064	1	0.33	0.2
LIAO C, 2023, OPEN MED	10.1515/med-2023-0631	1	0.33	0.2
YANG W, 2023, J CANCER	10.7150/jca.83897	1	0.33	0.2
KOYAMA Y, 2023, IN VIVO	10.21873/invivo.13295	1	0.33	0.2
WANG D, 2023, CELL MOL BIOL	10.14715/cmb/2023.69.10.23	1	0.33	0.2
WANG X, 2023, OPEN MED	10.1515/med-2023-0678	1	0.33	0.2
LIU Z, 2022, J GASTROINTEST ONCOL	10.21037/jgo-22-1185	1	0.25	0.1
CHAI H, 2022, J BIOL REGUL HOMEOSTATIC AGENTS	10.23812/21-387-A	1	0.25	0.1
HU J, 2021, ACTA BIOCHIM BIOPHYS SIN	10.1093/abbs/gmab106	1	0.2	0.06
SAFAEI S, 2021, MIDDLE EAST J CANCER	10.30476/mejc.2020.83091.1131	1	0.2	0.06
HE X, 2021, J GASTROINTEST ONCOL	10.21037/JGO-20-600	1	0.2	0.06
XU Z, 2017, TUMOR BIOL	10.1177/1010428317705333	1	0.11	0.02
SONG B, 2017, INT J CLIN EXP PATHOL		1	0.11	0.02
ZHANG X, 2024, APPL BIOCHEM BIOTECHNOL	10.1007/s12010-024-05028-9	0	0	0
ZHANG Y, 2024, INT J BIOCHEM CELL BIOL	10.1016/j.biocel.2024.106692	0	0	0
LI Z, 2024, BIOCHEM GENET	10.1007/s10528-023-10468-9	0	0	0
YIN D, 2024, MOL BIOTECHNOL	10.1007/s12033-023-01040-2	0	0	0
GAO J, 2024, BIOCHEM GENET	10.1007/s10528-023-10485-8	0	0	0
LIN C, 2024, HELIYON	10.1016/j.heliyon.2024.e39549	0	0	0
LV Y, 2024, CELL DIV	10.1186/s13008-024-00133-x	0	0	0
SUN Z, 2024, CANCER REP	10.1002/cnr2.2085	0	0	0
MIAO X, 2024, BMC CANCER	10.1186/s12885-024-12608-9	0	0	0
LIU J, 2024, J CANCER RES CLIN ONCOL	10.1007/s00432-024-05736-z	0	0	0
DAI S, 2024, CANCER CELL INT	10.1186/s12935-024-03422-1	0	0	0
JIN J, 2024, BIOCHEM GENET	10.1007/s10528-023-10540-4	0	0	0
XIAO L, 2024, PATHOL RES PRACT	10.1016/j.prp.2024.155476	0	0	0
LI D, 2024, J BIOCHEM MOL TOXICOL	10.1002/jbt.70012	0	0	0
YUAN H, 2024, BIOCHEM GENET	10.1007/s10528-023-10478-7	0	0	0
WANG Y, 2024, INT J BIOL MACROMOL	10.1016/j.ijbiomac.2024.136537	0	0	0
REN J, 2024, FUNCT INTEGR GENOMICS	10.1007/s10142-024-01307-0	0	0	0
LU J, 2024, J BIOCHEM MOL TOXICOL	10.1002/jbt.23770	0	0	0
GE H, 2024, PROTEIN PEPT LETT	10.2174/0109298665297110240611115010	0	0	0
LIU S, 2024, BMC CANCER	10.1186/s12885-024-12893-4	0	0	0
ZHANG L, 2024, MOL BIOTECHNOL	10.1007/s12033-024-01315-2	0	0	0
LIU Y, 2024, HELIYON	10.1016/j.heliyon.2024.e30301	0	0	0
JIANG Z, 2024, TECHNOL HEALTH CARE	10.3233/THC-230472	0	0	0
TIAN S, 2024, PROTEIN PEPT LETT	10.2174/0109298665305114240718072029	0	0	0
DAI S, 2024, J TRANSL MED	10.1186/s12967-024-05901-5	0	0	0
HE J, 2024, CYTOTECHNOLOGY	10.1007/s10616-024-00642-1	0	0	0
LUO Q, 2024, J EXP CLIN CANCER RES	10.1186/s13046-024-03145-1	0	0	0
YE G, 2024, TURK J GASTROENTEROL	10.5152/tjg.2024.23465	0	0	0
ZHANG H, 2024, TRANSL CANCER RES	10.21037/tcr-23-2211	0	0	0
LIU G, 2024, NON-CODING RNA RES	10.1016/j.ncrna.2024.03.007	0	0	0
PENG C, 2024, CANCER BIOL THER	10.1080/15384047.2024.2373497	0	0	0
CHEN J, 2024, J CHEMOTHER	10.1080/1120009X.2023.2253680	0	0	0
DU W, 2024, CELL MOL BIOL LETT	10.1186/s11658-024-00539-z	0	0	0
ZHANG J, 2024, CANCER BIOL THER	10.1080/15384047.2024.2385172	0	0	0
JAFARIAN M, 2024, MOL BIOL REP	10.1007/s11033-024-09419-3	0	0	0
WANG W, 2024, HELIYON	10.1016/j.heliyon.2024.e38926	0	0	0
CHOI JY, 2024, J TRANSL MED	10.1186/s12967-024-05797-1	0	0	0
SAFARPOUR H, 2024, HELIYON	10.1016/j.heliyon.2024.e27046	0	0	0
WANG C, 2023, CELL MOL BIOL	10.14715/cmb/2023.69.12.37	0	0	0
LIN R-Y, 2023, KAOHSIUNG J MED SCI	10.1002/kjm2.12616	0	0	0
YE H, 2023, AGING	10.18632/aging.205270	0	0	0
WANG X, 2023, ARCH BIOCHEM BIOPHYS	10.1016/j.abb.2023.109595	0	0	0
CHEN S, 2023, WORLD J GASTROINTEST ONCOLOGY	10.4251/WJGO.V15.I12.2120	0	0	0
YU C, 2023, CANCER GENOMICS PROTEOMICS	10.21873/cgp.20406	0	0	0
JIA F, 2023, J DRUG DELIV SCI TECHNOL	10.1016/j.jddst.2023.104407	0	0	0
FENG L, 2023, J BIOL REGUL HOMEOSTATIC AGENTS	10.23812/j.biol.regul.homeost.agents.20233701.9	0	0	0
LIN L, 2022, J BIOL REGUL HOMEOSTATIC AGENTS	10.23812/j.biol.regul.homeost.agents.20223605.159	0	0	0
LUO J, 2022, APPL BIOL CHEM	10.1186/s13765-022-00729-3	0	0	0
ZHANG T, 2023, TROP J PHARM RES	10.4314/tjpr.v22i1.6	0	0	0
WANG J, 2022, ACTA MED MEDITERR	10.19193/0393-6384_2022_4_348	0	0	0
ZHANG T, 2021, ADV CLIN EXP MED-a	10.17219/ACEM/135937	0	0	0
WU T, 2021, ACTA MED MEDITERR	10.19193/0393-6384_2021_2_195	0	0	0
ZHANG B, 2020, ACTA MED MEDITERR	10.19193/0393-6384_2020_3_263	0	0	0
SHIRSHOVA AN, 2017, BULL RUSS STATE MED UNIV	10.24075/brsmu.2017-04-05	0	0	0
LI C, 2017, TUMOR BIOL	10.1177/1010428317700094	0	0	0
XU X-H, 2014, WORLD CHIN J DIG	10.11569/wcjd.v22.i22.3356	0	0	0
