# Supplementary material for: Exploring miRNA Research in Colorectal Cancer: Insights from a Bibliometric Analysis
Source: Pharmaceutics. 2025 Aug 21;17(8):1084. doi: 10.3390/pharmaceutics17081084 (PMC12389379; doi:10.3390/pharmaceutics17081084)
Supplement: Supplementary file 1 [file pharmaceutics-17-01084-s001.zip › Table_S4.csv]

Country	Frequency	Frequency Percentage
China	4976	87.76
Iran	118	2.08
Japan	114	2.01
Italy	75	1.32
United States	68	1.20
Germany	49	0.86
South Korea	38	0.67
Czech Republic	35	0.62
Spain	34	0.60
United Kingdom	24	0.42
Egypt	19	0.34
Australia	15	0.26
Mexico	14	0.25
Sweden	12	0.21
Netherlands	11	0.19
Denmark	10	0.18
Tunisia	10	0.18
Ireland	9	0.16
Malaysia	9	0.16
Austria	8	0.14
Turkey	7	0.12
France	5	0.09
Bangladesh	2	0.04
Belgium	2	0.04
Canada	1	0.02
Cyprus	1	0.02
Guatemala	1	0.02
India	1	0.02
Iraq	1	0.02
New Zealand	1	0.02
