# Supplementary material for: Exploring miRNA Research in Colorectal Cancer: Insights from a Bibliometric Analysis
Source: Pharmaceutics. 2025 Aug 21;17(8):1084. doi: 10.3390/pharmaceutics17081084 (PMC12389379; doi:10.3390/pharmaceutics17081084)
Supplement: Supplementary file 1 [file pharmaceutics-17-01084-s001.zip › Table_S5.xlsx]

## Sheet: Sheet1
Country	Articles	Articles %	SCP	MCP	SCP %	MCP %
CHINA	710	85.7	689	21	97.0423	3
IRAN	18	2.2	14	4	77.7778	22.2
USA	9	1.1	3	6	33.3333	66.7
JAPAN	8	1	7	1	87.5	12.5
GERMANY	7	0.8	5	2	71.4286	28.6
ITALY	6	0.7	5	1	83.3333	16.7
KOREA	5	0.6	5	0	100	0
AUSTRALIA	3	0.4	0	3	0	100
CZECH REPUBLIC	3	0.4	2	1	66.6667	33.3
EGYPT	3	0.4	3	0	100	0
SPAIN	3	0.4	3	0	100	0
IRELAND	2	0.2	1	1	50	50
UNITED KINGDOM	2	0.2	1	1	50	50
DENMARK	1	0.1	1	0	100	0
FRANCE	1	0.1	0	1	0	100
MALAYSIA	1	0.1	0	1	0	100
MEXICO	1	0.1	1	0	100	0
NETHERLANDS	1	0.1	1	0	100	0
SWEDEN	1	0.1	1	0	100	0
TUNISIA	1	0.1	1	0	100	0
TURKEY	1	0.1	1	0	100	0
