# Supplementary material for: Exploring miRNA Research in Colorectal Cancer: Insights from a Bibliometric Analysis
Source: Pharmaceutics. 2025 Aug 21;17(8):1084. doi: 10.3390/pharmaceutics17081084 (PMC12389379; doi:10.3390/pharmaceutics17081084)
Supplement: Supplementary file 1 [file pharmaceutics-17-01084-s001.zip › Table_S6.xlsx]

## Sheet: Sheet1
Year	ONCOTARGETS AND THERAPY	EUROPEAN REVIEW FOR MEDICAL AND PHARMACOLOGICAL SCIENCES	ONCOTARGET	ONCOLOGY REPORTS	CANCER MANAGEMENT AND RESEARCH	CANCER CELL INTERNATIONAL	BIOCHEMICAL AND BIOPHYSICAL RESEARCH COMMUNICATIONS	FRONTIERS IN ONCOLOGY	BIOCHEMICAL GENETICS	CELLULAR PHYSIOLOGY AND BIOCHEMISTRY	PATHOLOGY RESEARCH AND PRACTICE	TUMOR BIOLOGY	JOURNAL OF EXPERIMENTAL AND CLINICAL CANCER RESEARCH	ONCOLOGY LETTERS	BIOMEDICINE AND PHARMACOTHERAPY	BMC CANCER	JOURNAL OF CELLULAR AND MOLECULAR MEDICINE	MOLECULAR CANCER	MOLECULAR MEDICINE REPORTS	AGING	CANCER BIOLOGY AND THERAPY	INTERNATIONAL JOURNAL OF CLINICAL AND EXPERIMENTAL PATHOLOGY	INTERNATIONAL JOURNAL OF MOLECULAR SCIENCES	JOURNAL OF CANCER	JOURNAL OF CELLULAR PHYSIOLOGY	JOURNAL OF TRANSLATIONAL MEDICINE	BIOENGINEERED	CANCER MEDICINE	JOURNAL OF CELLULAR BIOCHEMISTRY	MOLECULAR AND CELLULAR BIOCHEMISTRY	AMERICAN JOURNAL OF TRANSLATIONAL RESEARCH	CANCER LETTERS	ONCOLOGY RESEARCH	WORLD JOURNAL OF SURGICAL ONCOLOGY	ANTI-CANCER DRUGS	CANCER BIOTHERAPY AND RADIOPHARMACEUTICALS	CELL CYCLE	EXPERIMENTAL CELL RESEARCH	JOURNAL OF CANCER RESEARCH AND CLINICAL ONCOLOGY	MOLECULAR CARCINOGENESIS	MOLECULAR THERAPY NUCLEIC ACIDS	WORLD JOURNAL OF GASTROENTEROLOGY	CANCERS	CELLULAR AND MOLECULAR BIOLOGY	CELLULAR AND MOLECULAR BIOLOGY LETTERS	FRONTIERS IN GENETICS	INTERNATIONAL JOURNAL OF ONCOLOGY	JOURNAL OF BIOCHEMICAL AND MOLECULAR TOXICOLOGY	JOURNAL OF BIOLOGICAL REGULATORS AND HOMEOSTATIC AGENTS
2008	0	0	0	0	0	0	0	0	0	0	0	0	0	0	0	0	0	0	0	0	0	0	0	0	0	0	0	0	0	0	0	0	0	0	0	0	0	0	0	0	0	0	0	0	0	0	0	0	0
2009	0	0	0	0	0	0	0	0	0	0	0	0	0	0	0	0	0	0	0	0	0	0	0	0	0	0	0	0	0	0	0	0	0	0	0	0	0	0	0	0	0	1	0	0	0	0	0	0	0
2010	0	0	0	0	0	0	0	0	0	0	0	0	0	0	0	0	0	0	0	0	0	0	0	0	0	0	0	0	0	0	0	0	0	0	0	0	0	0	0	0	0	1	0	0	0	0	0	0	0
2011	0	0	0	0	0	0	0	0	0	0	0	0	0	0	0	0	0	0	0	0	0	0	0	0	0	0	0	0	0	0	0	0	0	0	0	0	0	0	0	0	0	1	0	0	0	0	1	0	0
2012	0	0	0	1	0	0	0	0	0	0	0	0	0	0	0	0	0	0	0	0	0	0	0	0	0	0	0	0	0	0	0	0	0	0	0	0	0	1	0	0	0	1	0	0	0	0	1	0	0
2013	0	0	0	3	0	1	1	0	0	1	0	0	0	0	0	0	0	2	0	0	0	1	0	0	0	0	0	0	0	0	0	0	0	0	0	0	0	1	0	0	0	1	0	0	0	0	1	0	0
2014	0	0	1	4	0	1	1	0	0	1	0	1	0	0	0	1	1	3	1	0	0	1	0	0	0	0	0	0	0	1	0	0	0	0	0	0	0	1	0	0	0	1	0	0	0	0	2	0	0
2015	0	0	4	6	0	1	1	0	0	3	0	4	0	1	1	3	1	3	1	0	0	5	0	0	0	1	0	0	0	1	0	2	0	0	0	0	1	1	0	0	1	2	0	0	0	0	3	0	0
2016	3	0	10	11	0	1	2	0	0	4	1	8	0	6	1	3	1	3	1	0	0	6	0	0	0	1	0	0	0	2	2	3	0	0	0	0	1	1	0	1	1	3	0	0	0	0	3	0	0
2017	6	0	21	15	0	2	5	0	0	8	1	15	0	7	1	4	1	6	2	0	0	9	0	0	0	2	0	1	1	2	2	3	0	0	0	0	1	2	1	1	2	4	0	0	0	0	3	0	0
2018	10	5	24	20	2	5	8	0	0	15	2	15	3	11	8	4	2	7	5	2	0	9	0	1	1	2	0	1	3	2	2	4	4	0	0	0	2	3	1	1	3	5	0	0	0	0	4	0	0
2019	15	14	24	21	5	7	11	2	0	15	3	15	5	13	10	5	6	8	5	3	2	9	1	2	4	2	0	2	4	2	3	6	6	0	0	1	2	4	1	3	3	5	1	1	3	0	4	0	1
2020	32	23	24	22	16	14	12	3	1	15	4	15	9	14	12	6	10	8	5	4	4	9	3	4	9	2	0	4	8	2	4	7	7	1	0	1	3	6	2	4	5	6	3	1	4	1	5	0	2
2021	33	24	24	23	21	17	14	13	1	15	6	15	11	14	12	7	10	8	9	7	4	9	5	5	9	4	5	6	8	2	7	7	7	6	1	5	3	6	2	4	5	6	4	1	4	5	5	0	2
2022	33	24	24	23	22	19	17	17	6	15	9	15	11	14	12	9	10	10	10	7	5	9	5	8	9	6	8	6	8	3	7	7	7	7	5	6	6	6	3	4	6	6	4	1	4	5	5	0	4
2023	33	24	24	23	22	20	19	18	12	15	12	15	12	14	12	9	11	10	10	8	7	9	8	9	9	6	8	7	8	6	7	7	7	7	6	6	6	6	4	6	6	6	5	4	4	5	5	2	5
2024	33	24	24	23	22	21	19	18	17	15	15	15	14	14	12	11	11	10	10	9	9	9	9	9	9	9	8	8	8	8	7	7	7	7	6	6	6	6	6	6	6	6	5	5	5	5	5	5	5
[truncated: 3 more columns]
