# Supplementary material for: Exploring miRNA Research in Colorectal Cancer: Insights from a Bibliometric Analysis
Source: Pharmaceutics. 2025 Aug 21;17(8):1084. doi: 10.3390/pharmaceutics17081084 (PMC12389379; doi:10.3390/pharmaceutics17081084)
Supplement: Supplementary file 1 [file pharmaceutics-17-01084-s001.zip › Table_S7.txt]

epithelial-mesenchymal transition	epithelial–mesenchymal transition	epithelial-mesenchymal transition (emt)
epithelial-mesenchymal transition	epithelial-to-mesenchymal transition
5-fluorouracil	5-f
5-fluorouracil	5-fu
wnt/β-catenin pathway	wnt/β-catenin signaling
wnt/β-catenin pathway	wnt/β-catenin signaling pathway
wnt/β-catenin pathway	wnt/β-catenin
cancer stem cell	cancer stem cells
proliferation	cell proliferation
exosome	exosomes
