# Supplementary material for: Exploring miRNA Research in Colorectal Cancer: Insights from a Bibliometric Analysis
Source: Pharmaceutics. 2025 Aug 21;17(8):1084. doi: 10.3390/pharmaceutics17081084 (PMC12389379; doi:10.3390/pharmaceutics17081084)
Supplement: Supplementary file 1 [file pharmaceutics-17-01084-s001.zip › Table_S8.txt]

colorectal cancer
crc
prognosis
colorectal cancer (crc)
microrna
colorectal carcinoma
biomarker
emt
mirna
long noncoding rna
micrornas
lncrna
colon cancer
plasma
