# Supplementary material for: Exploring miRNA Research in Colorectal Cancer: Insights from a Bibliometric Analysis
Source: Pharmaceutics. 2025 Aug 21;17(8):1084. doi: 10.3390/pharmaceutics17081084 (PMC12389379; doi:10.3390/pharmaceutics17081084)
Supplement: Supplementary file 1 [file pharmaceutics-17-01084-s001.zip › Table_S9.xlsx]

## Sheet: Sheet1
Terms	Frequency
proliferation	117
metastasis	79
invasion	77
migration	64
apoptosis	51
exosome	29
epithelial-mesenchymal transition	27
chemoresistance	24
5-fluorouracil	22
oxaliplatin	20
wnt/β-catenin pathway	19
progression	15
angiogenesis	13
autophagy	12
cell cycle	12
glycolysis	11
methylation	10
mir-34a	10
p53	10
pten	10
tumorigenesis	10
stemness	9
cerna	8
ferroptosis	8
mir-195-5p	8
mir-21	8
tumor suppressor	8
akt	7
diagnosis	7
kras	7
liver metastasis	7
mir-133b	7
mir-139-5p	7
mir-363-3p	7
pdcd4	7
zeb1	7
cancer stem cell	6
cell apoptosis	6
cetuximab	6
cxcr4	6
e2f3	6
ezh2	6
growth	6
malat1	6
mir-148a	6
mir-19a	6
mir-665	6
oxaliplatin resistance	6
sirt1	6
vegfa	6
cancer-associated fibroblasts	5
ccnd1	5
cell invasion	5
chemosensitivity	5
hmga2	5
lncrna xist	5
mir-1205	5
mir-124	5
mir-132-3p	5
mir-138-5p	5
mir-145	5
mir-150-5p	5
mir-20a	5
mir-218	5
mir-338-3p	5
mir-506	5
mir-542-3p	5
mir-7-5p	5
mir-873-5p	5
myo6	5
pd-l1	5
radiosensitivity	5
smad4	5
tumor growth	5
viability	5
β-catenin	5
bcl2	4
carcinogenesis	4
circ_0006174	4
colorectal cancer cells	4
drug resistance	4
egfr	4
foxm1	4
foxo1	4
hotair	4
igf1r	4
klf4	4
lncrna neat1	4
mir-133a-3p	4
mir-138	4
mir-141	4
mir-145-5p	4
mir-149-5p	4
mir-181a-5p	4
mir-194	4
mir-195	4
mir-200c	4
mir-203	4
mir-216b	4
mir-296-5p	4
